# Supplementary material for: The cause-and-effect relationship between gut microbiota abundance and carcinoid syndrome: a bidirectional Mendelian randomization study
Source: Front Microbiol. 2023 Dec 22;14:1291699. doi: 10.3389/fmicb.2023.1291699 (PMC10766758; doi:10.3389/fmicb.2023.1291699)
Supplement: Supplementary file 3 [file Table_1.XLS]

## Sheet: class
SNP	effect_allele	other_allele	beta	se	chr	pos	samplesize	F
rs11655079	T	C	-0.0560674	0.0124286	17	75348675	14306	20.3506
rs11745923	G	T	0.0563759	0.0115529	5	475408	14306	23.8125
rs12049045	A	G	0.0510452	0.0114325	1	114665485	14306	19.9355
rs134366	A	G	-0.111877	0.023501	22	35567355	14306	22.6626
rs1376754	G	A	0.0509242	0.0112503	2	161611969	14306	20.489
rs1515761	C	T	-0.0762317	0.0169884	10	126110032	14306	20.1357
rs182549	T	C	-0.111489	0.012066	2	136616754	14306	85.3763
rs4945008	G	A	-0.0540741	0.0121393	11	71221248	14306	19.8423
rs6660520	G	A	-0.0711483	0.0134495	1	207003553	14306	27.9845
rs72767435	T	C	-0.126352	0.0273626	15	94852795	14306	21.3231
rs7322849	T	C	0.0944467	0.0192976	13	112859829	14306	23.9534
rs80083040	T	G	0.155784	0.0348017	8	65654844	14306	20.0376
rs857444	C	T	0.0509553	0.011539	6	14617591	14306	19.5003
rs961091	G	A	0.0501255	0.011255	7	95654718	14306	19.8347
rs140912403	C	T	-0.160677	0.0317708	9	95517807	14306	25.5771
rs34569731	G	A	-0.0705145	0.0157564	2	75630344	14306	20.0282
rs55876211	C	T	-0.080811	0.0184159	3	84471266	14306	19.2555
rs62285697	C	T	0.0805256	0.0180912	3	176407911	14306	19.8122
rs76784716	A	G	0.133271	0.0267738	2	169033340	14306	24.7771
rs7960664	A	G	-0.0969489	0.0215149	12	89471235	14306	20.3052
rs9813022	A	G	-0.0751277	0.0153867	3	13726736	14306	23.8402
rs11110282	A	G	-0.101189	0.0217379	12	100585559	14306	21.6686
rs11730038	G	A	-0.0630747	0.0128717	4	98049499	14306	24.0126
rs12797734	T	C	0.0572158	0.0126793	11	8332350	14306	20.363
rs13068444	A	G	0.0601035	0.0136407	3	64398863	14306	19.4145
rs1595463	C	A	0.0476864	0.0108547	2	231723657	14306	19.2998
rs28564647	T	G	-0.0613034	0.0137579	9	101101172	14306	19.8548
rs2952251	G	A	0.0598868	0.0123903	8	10143164	14306	23.3614
rs34989881	A	G	0.111056	0.0246039	19	51959855	14306	20.374
rs35344081	G	A	0.0619529	0.0127066	16	991253	14306	23.7719
rs4028634	C	T	-0.0520614	0.0109842	17	40835649	14306	22.4644
rs4459992	T	C	0.0535854	0.0116362	4	7431487	14306	21.2066
rs57872228	C	T	-0.0714773	0.0146647	1	200418805	14306	23.7569
rs694949	A	G	-0.081146	0.0180042	15	58738075	14306	20.3136
rs74663707	C	T	0.0979154	0.0224074	3	184371224	14306	19.095
rs7666190	A	C	0.104044	0.0247934	4	151687420	14306	17.6101
rs77558518	A	G	-0.107255	0.0222879	5	174173171	14306	23.1578
rs78938557	T	C	0.108007	0.0232858	7	36349586	14306	21.514
rs9581006	T	C	-0.225309	0.0467697	13	24973509	14306	23.2075
rs11146701	A	G	0.0473596	0.010541	10	39062269	14306	20.1861
rs17343978	A	C	-0.0552057	0.0120278	22	27433885	14306	21.0666
rs2032750	C	T	0.0508393	0.0106807	2	53831026	14306	22.6569
rs4146051	G	A	0.107377	0.0245661	2	213189994	14306	19.1051
rs4916508	A	G	0.0466729	0.0105312	3	195936789	14306	19.6415
rs55773148	G	A	-0.121514	0.0236759	13	70523029	14306	26.3414
rs62531359	T	G	0.0655728	0.0149891	8	70916181	14306	19.138
rs62575403	C	T	0.140055	0.0311128	9	136493820	14306	20.2637
rs72706335	T	C	-0.22241	0.0493458	1	157495438	14306	20.3146
rs73975615	G	A	-0.207018	0.0442633	17	6461200	14306	21.874
rs7631304	G	A	-0.0645771	0.0132957	3	89339527	14306	23.5904
rs79585701	A	C	0.0646823	0.0149628	8	13110185	14306	18.6872
rs929878	T	C	0.0548532	0.012153	16	74290641	14306	20.3722
rs11128180	A	G	0.0592944	0.0128769	3	70592215	14306	21.2034
rs1511453	A	G	0.0923492	0.0199158	4	23588462	14306	21.5016
rs1928341	G	A	-0.0525581	0.0110408	1	153240013	14306	22.661
rs2321387	G	A	-0.0494596	0.0109424	13	58689340	14306	20.4304
rs2613606	T	C	0.0513106	0.0109091	7	111285025	14306	22.1226
rs320161	G	A	-0.0572286	0.01262	9	104899117	14306	20.564
rs4033856	T	C	-0.0832423	0.0167237	4	45642485	14306	24.7756
rs6087811	T	G	-0.0978177	0.0198522	20	30596130	14306	24.2783
rs62395635	T	C	0.109741	0.0236	5	173497796	14306	21.6229
rs75242906	C	T	-0.121083	0.028075	15	56786407	14306	18.6006
rs10774377	G	A	-0.052659	0.0113858	12	5942519	14306	21.3904
rs112334273	G	A	0.0641008	0.0127404	21	40703251	14306	25.314
rs13105690	C	T	0.0529097	0.011818	4	7420184	14306	20.0439
rs13179700	C	T	-0.0511937	0.0109569	5	149077788	14306	21.8302
rs1842454	G	A	-0.0547202	0.0127338	5	105060362	14306	18.4663
rs2273429	A	G	-0.0724037	0.0153105	14	52494072	14306	22.3637
rs6797343	T	G	-0.0592279	0.0134556	3	89268714	14306	19.3752
rs6814436	C	T	-0.0739995	0.0150815	4	161507301	14306	24.0751
rs6815608	C	T	-0.103803	0.0210883	4	152131744	14306	24.2291
rs72738886	T	C	0.0866169	0.0190393	5	35770550	14306	20.6968
rs72915163	T	C	-0.0581025	0.0120557	18	48792829	14306	23.2276
rs992074	T	C	-0.255639	0.0508787	21	18567802	14306	25.2454
rs11250875	T	C	0.06075	0.0130939	10	1922731	14306	21.5256
rs11656361	A	C	0.0773006	0.017553	17	8121332	14306	19.3938
rs12974142	G	A	0.0789796	0.0177205	19	52895166	14306	19.8645
rs13307134	T	C	-0.0565686	0.0126265	7	105084680	14306	20.0717
rs1397793	A	G	0.0498855	0.0112446	5	90471451	14306	19.6816
rs1816223	G	A	0.0586265	0.0129006	12	11494021	14306	20.6523
rs240104	T	C	-0.0603429	0.0126849	1	176571431	14306	22.6297
rs2442778	A	G	0.116408	0.0258545	3	11654412	14306	20.2718
rs3025411	A	G	0.0926543	0.0209468	9	136512906	14306	19.5657
rs34739816	G	T	0.0965017	0.0207666	17	37376685	14306	21.5943
rs67561917	A	G	-0.0714367	0.0154113	20	62072077	14306	21.4864
rs719099	A	G	0.0778402	0.0155815	10	65799217	14306	24.9568
rs8010111	A	G	0.103377	0.0229286	14	39660509	14306	20.3279
rs1035691	G	A	0.055176	0.0121602	11	10658735	14306	20.5882
rs11599763	C	T	0.0544219	0.0117397	10	11855599	14306	21.4899
rs17084793	G	A	-0.0710762	0.015953	18	69312914	14306	19.8501
rs17791387	A	G	-0.0735881	0.0154246	9	81834426	14306	22.7608
rs2838334	G	A	0.0561722	0.0124124	21	45064961	14306	20.4801
rs3935584	C	T	-0.0523484	0.011566	2	233929283	14306	20.4852
rs4506934	C	T	-0.0936514	0.02012	17	2856662	14306	21.6657
rs55744759	A	G	-0.0779693	0.0170738	8	57867671	14306	20.8539
rs6058181	C	T	0.0825716	0.0165958	20	33694801	14306	24.7551
rs62020470	A	G	-0.0585411	0.0129358	15	96161065	14306	20.4802
rs9928243	C	A	-0.0538457	0.0117718	16	71541641	14306	20.9226
rs1074800	G	A	-0.0492438	0.010887	5	3002546	14306	20.4591
rs10781552	C	T	-0.0552212	0.0116074	10	133897233	14306	22.633
rs17530232	A	G	0.10305	0.0224648	13	40385457	14306	21.0422
rs1884466	C	T	-0.0475363	0.0106939	1	64139196	14306	19.7596
rs2300774	A	G	-0.0524152	0.0106784	3	195793712	14306	24.0936
rs290833	T	G	-0.0497374	0.0111376	1	97457427	14306	19.9427
rs35161940	T	C	-0.0806041	0.0167641	17	70327224	14306	23.1182
rs4078432	T	C	0.0608929	0.0133764	14	48997206	14306	20.7231
rs56970041	T	G	0.0724145	0.0164471	14	80357610	14306	19.3853
rs62504403	C	T	0.0681159	0.0127883	8	38803551	14306	28.3708
rs7234058	T	C	-0.0945759	0.0194091	18	5830507	14306	23.7438
rs7826267	G	T	0.0839071	0.0199131	8	2954952	14306	17.755
rs8003149	C	T	0.0538798	0.0116888	14	56156504	14306	21.2477
rs11181912	G	A	-0.0579153	0.0118796	12	43572952	14306	23.7675
rs12404135	A	G	-0.0788843	0.0172415	1	186502694	14306	20.933
rs6706173	A	C	0.074251	0.0146392	2	167986992	14306	25.7259
rs75101789	C	T	0.0729012	0.0163003	3	18615903	14306	20.0022
rs79795896	A	G	-0.15921	0.0351373	18	48185248	14306	20.5307
rs9494710	C	T	-0.0549673	0.0120924	6	137612554	14306	20.6625
rs1002941	A	G	-0.105025	0.0233484	15	101242690	14306	20.2335
rs11770843	C	T	0.109431	0.0234879	7	146795379	14306	21.7066
rs17114848	G	A	0.152377	0.0324332	15	25162535	14306	22.0729
rs2031282	A	G	0.122368	0.0270329	13	20687179	14306	20.4904
rs2825714	A	G	-0.13741	0.0289246	21	21023966	14306	22.5685
rs62570196	C	T	-0.21635	0.0439866	9	111086170	14306	24.1921
rs72640280	A	G	0.220207	0.0486196	1	11943792	14306	20.5135
rs77599476	A	G	0.230292	0.0480168	20	61394262	14306	23.0023
rs10148250	A	G	-0.0861928	0.0193381	14	107061448	14306	19.8662
rs10738747	A	G	-0.0814624	0.0184409	9	26184578	14306	19.5142
rs11150282	T	C	0.0989487	0.0196972	16	80493705	14306	25.2355
rs113884518	T	C	-0.205352	0.0454982	9	24648997	14306	20.3709
rs28678345	T	C	0.214848	0.0470878	17	53906328	14306	20.8183
rs367480	A	G	0.083758	0.0185796	11	2937631	14306	20.3226
rs4129395	G	A	0.0896187	0.0185106	9	115975389	14306	23.4399
rs789069	A	C	-0.103539	0.0234287	18	1008278	14306	19.5304
rs79790072	T	C	0.226722	0.0487841	15	100747683	14306	21.5989
rs9864379	T	C	-0.159735	0.0292553	3	14306949	14306	29.812
rs10202904	G	T	0.121754	0.0235357	2	125440268	14306	26.7616
rs10424197	A	G	0.111274	0.0247517	19	46439321	14306	20.2105
rs4257531	G	A	0.164498	0.0364959	3	2086167	14306	20.3158
rs6508769	C	T	-0.153519	0.0344519	19	28827760	14306	19.8563
rs6776814	T	C	-0.199566	0.0411825	3	15053083	14306	23.4827
rs73068003	G	T	-0.15814	0.0351803	7	10773932	14306	20.2062
rs73457410	A	G	0.21534	0.0436695	13	41956181	14306	24.316
rs75208022	C	T	-0.227245	0.048763	12	21338861	14306	21.7174
rs894996	C	A	0.216999	0.0449076	4	104418307	14306	23.3494
rs10108398	G	A	0.0769142	0.0153953	8	59440824	14306	24.9595
rs11890098	A	G	0.074438	0.0153389	2	157532549	14306	23.5505
rs12566890	T	G	-0.101147	0.0230978	1	61850864	14306	19.1763
rs17214486	C	A	0.06099	0.0135623	14	97159674	14306	20.2232
rs2464826	A	C	0.0944239	0.0211806	7	79490250	14306	19.8741
rs28537087	G	A	0.0820873	0.0188312	15	95309676	14306	19.0019
rs3768491	G	A	0.0681052	0.0149061	1	109965986	14306	20.8753
rs4885016	C	T	0.0819606	0.0181628	13	73170489	14306	20.3631
rs6043847	T	C	-0.114937	0.0248606	20	16259524	14306	21.3745
rs72901605	T	C	-0.0841852	0.0178119	11	47103877	14306	22.3383
rs74603314	T	C	0.221639	0.0462918	14	46519718	14306	22.9237
rs78169027	A	G	-0.108283	0.0237289	11	108439087	14306	20.8241
rs1135612	G	A	0.0529785	0.0119177	7	75609677	14306	19.7613
rs13086907	G	A	0.0625312	0.0131735	3	142135117	14306	22.5316
rs1643968	T	C	-0.0565284	0.0112298	5	165266628	14306	25.339
rs1649999	A	G	0.0748989	0.0166458	10	80086072	14306	20.2461
rs2834062	A	G	0.0489057	0.0108842	21	34377485	14306	20.1895
rs4463806	C	T	0.0543966	0.0129365	10	115597993	14306	17.6811
rs4722181	T	G	0.0501306	0.0105798	7	22817571	14306	22.4518
rs60274479	T	C	-0.0659623	0.0134137	16	21249925	14306	24.1821
rs61249479	A	C	0.0777075	0.0168628	9	124912908	14306	21.2357
rs71405394	G	A	-0.114178	0.02405	15	101245088	14306	22.539
rs73232831	G	A	-0.151829	0.0314932	4	17413426	14306	23.2421
rs9423647	G	A	0.047817	0.0105282	10	5579818	14306	20.628
rs111862613	T	C	0.090699	0.0196746	12	130309670	14306	21.2517
rs117107102	A	G	0.204683	0.0431572	18	49473635	14306	22.4935
rs11729256	T	C	0.0749798	0.0150177	4	95027272	14306	24.9277
rs12908520	G	A	0.0618926	0.0130946	15	97570657	14306	22.3405
rs2602429	T	C	-0.0746844	0.0156194	16	81063149	14306	22.8629
rs4242783	A	G	-0.0689292	0.0147693	10	5064327	14306	21.7814
rs4936098	G	A	-0.0648843	0.0135928	11	130280667	14306	22.7856
rs61779207	G	A	-0.0758309	0.0167762	1	41074472	14306	20.4317
rs74542928	T	C	0.112164	0.0236422	4	100544188	14306	22.5077
rs9349825	A	G	-0.0704036	0.0147128	6	56341481	14306	22.8981
rs941682	G	A	-0.0631436	0.0143767	20	31867840	14306	19.2904

## Sheet: family
SNP	effect_allele	other_allele	beta	se	chr	pos	samplesize	F
rs262812	T	C	-0.065675	0.0142257	6	158647999	14306	21.3134
rs2933324	G	A	0.0662557	0.0140257	9	107117653	14306	22.315
rs45497800	T	C	-0.117863	0.0257351	20	61991833	14306	20.9751
rs6589457	G	A	-0.165911	0.0349516	11	114701288	14306	22.5329
rs6923842	T	C	-0.0796106	0.0169192	6	5723181	14306	22.1402
rs74540770	G	A	-0.108969	0.0243533	3	186553389	14306	20.0212
rs78702810	T	C	-0.143755	0.0323244	3	18462531	14306	19.7781
rs2889192	T	G	-0.0887537	0.0195009	9	76394568	14306	20.714
rs34583783	G	T	0.123756	0.026427	6	67207371	14306	21.9299
rs35011108	A	G	0.241826	0.0503796	6	133007480	14306	23.0407
rs4073240	G	A	0.0747546	0.0164684	6	169224781	14306	20.605
rs112135816	T	G	-0.0775052	0.0171554	9	82485327	14306	20.4108
rs1153990	A	G	-0.058727	0.0128306	5	104233461	14306	20.9499
rs147968	C	T	0.0489475	0.0110321	16	85945839	14306	19.6854
rs28480294	C	T	0.0516967	0.0115503	15	71522509	14306	20.0327
rs4033856	T	C	-0.081834	0.0168931	4	45642485	14306	23.4665
rs62191117	A	G	0.0684302	0.0133636	2	239900775	14306	26.221
rs62395635	T	C	0.110583	0.0238514	5	173497796	14306	21.4956
rs6969323	A	C	-0.0593564	0.0129137	7	104214487	14306	21.1268
rs74776516	T	G	-0.0944052	0.0213287	11	20763367	14306	19.5913
rs7638039	T	C	0.0603335	0.0127779	3	70588939	14306	22.2945
rs9537886	A	C	-0.0570888	0.0110683	13	58545246	14306	26.6036
rs11585893	A	G	-0.0740746	0.0147633	1	10644351	14306	25.1751
rs13207588	A	G	-0.059205	0.0131195	6	41519430	14306	20.3649
rs1340391	T	C	-0.0592004	0.0132244	1	102960989	14306	20.04
rs17619981	T	G	0.0880978	0.0187002	19	24342250	14306	22.1941
rs2023437	T	C	-0.0782325	0.0167634	14	22045949	14306	21.7796
rs66710942	T	C	-0.0488038	0.0107412	3	77215327	14306	20.6444
rs6795673	C	T	0.0538565	0.0105251	3	10593224	14306	26.1833
rs10872669	G	A	0.123071	0.0275665	6	151515172	14306	19.9319
rs12748533	G	T	-0.0821108	0.0172701	1	242767252	14306	22.6053
rs17043785	T	C	-0.176187	0.0347133	2	53139362	14306	25.7606
rs1850003	A	G	0.084048	0.0177806	15	47340971	14306	22.3441
rs61508842	T	C	0.122574	0.0272389	3	158653545	14306	20.2497
rs738193	T	C	0.0847328	0.0165856	22	25943322	14306	26.1
rs78609301	A	G	-0.0867065	0.0195709	6	63236747	14306	19.6283
rs941000	T	C	-0.0850266	0.0163382	7	90714667	14306	27.0833
rs10831953	G	A	0.0537537	0.0123746	11	13098051	14306	18.8692
rs12446429	T	C	0.0810099	0.019073	16	898055	14306	18.0401
rs13020688	G	A	0.0584045	0.0122081	2	192878532	14306	22.8874
rs182549	T	C	-0.11707	0.0126703	2	136616754	14306	85.3724
rs4957061	T	C	0.0569873	0.0116907	5	521096	14306	23.7616
rs540489	T	G	-0.0632518	0.013817	17	72897722	14306	20.9565
rs55888705	A	G	0.053673	0.0120586	4	1517826	14306	19.8115
rs6899771	A	G	-0.0914312	0.0202604	6	97406220	14306	20.3654
rs7174549	T	C	-0.0551726	0.0124655	15	92463303	14306	19.5897
rs7322849	T	C	0.110676	0.0200996	13	112859829	14306	30.3202
rs857444	C	T	0.0553965	0.0120669	6	14617591	14306	21.0753
rs10875374	T	C	0.0536759	0.0119436	1	101804809	14306	20.1971
rs12186080	G	A	0.0748236	0.016246	3	132596627	14306	21.2121
rs12341505	G	A	0.0814503	0.0179338	9	136710881	14306	20.6272
rs2795528	G	A	-0.180969	0.0390911	10	43270264	14306	21.4315
rs2817172	C	T	0.0563367	0.012392	1	3041519	14306	20.6681
rs4723021	T	C	-0.106376	0.0241944	7	30934659	14306	19.3311
rs550843	T	C	-0.0734787	0.0168383	6	165722832	14306	19.0426
rs56188186	A	G	0.0967773	0.0217471	16	87710690	14306	19.8036
rs62397761	A	G	0.0615805	0.0136198	6	48093014	14306	20.443
rs881532	G	A	0.0533035	0.0119011	22	47806774	14306	20.0603
rs10517600	G	T	-0.0626993	0.0139364	4	155632958	14306	20.2406
rs10904722	C	T	-0.0672314	0.0147123	10	6714424	14306	20.8825
rs118104867	C	T	0.214464	0.0455098	8	123977538	14306	22.2075
rs13409132	A	G	-0.165419	0.0352154	2	205616346	14306	22.0651
rs17121075	G	A	0.0769254	0.0172234	14	85856796	14306	19.9481
rs2191834	T	G	-0.0746375	0.0159136	2	229942951	14306	21.9977
rs28691777	C	T	0.137134	0.0266996	17	58149405	14306	26.3804
rs34088226	A	G	-0.117807	0.026924	5	4308946	14306	19.1453
rs55682560	C	T	-0.131519	0.0261319	15	87392290	14306	25.33
rs6588624	A	G	0.0662317	0.0138147	1	56849539	14306	22.9852
rs66714985	A	C	0.116908	0.0252447	8	3305122	14306	21.4461
rs7226487	A	G	-0.0643682	0.0138701	18	74373125	14306	21.5369
rs7538034	T	G	-0.078598	0.0165982	1	71391694	14306	22.4234
rs7725895	A	G	-0.116224	0.0240367	5	142244898	14306	23.3799
rs989682	A	G	0.070194	0.0155364	3	15564453	14306	20.4126
rs11250875	T	C	0.06075	0.0130939	10	1922731	14306	21.5256
rs11656361	A	C	0.0773006	0.017553	17	8121332	14306	19.3938
rs12974142	G	A	0.0789796	0.0177205	19	52895166	14306	19.8645
rs13307134	T	C	-0.0565686	0.0126265	7	105084680	14306	20.0717
rs1397793	A	G	0.0498855	0.0112446	5	90471451	14306	19.6816
rs1816223	G	A	0.0586265	0.0129006	12	11494021	14306	20.6523
rs240104	T	C	-0.0603429	0.0126849	1	176571431	14306	22.6297
rs2442778	A	G	0.116408	0.0258545	3	11654412	14306	20.2718
rs3025411	A	G	0.0926543	0.0209468	9	136512906	14306	19.5657
rs34739816	G	T	0.0965017	0.0207666	17	37376685	14306	21.5943
rs67561917	A	G	-0.0714367	0.0154113	20	62072077	14306	21.4864
rs719099	A	G	0.0778402	0.0155815	10	65799217	14306	24.9568
rs8010111	A	G	0.103377	0.0229286	14	39660509	14306	20.3279
rs112893842	T	C	0.110761	0.0232545	9	8786663	14306	22.6861
rs1582238	C	T	-0.0801923	0.0167061	1	118723685	14306	23.0417
rs17051335	C	T	-0.134314	0.0292201	4	122202910	14306	21.129
rs1908593	T	C	0.070223	0.0156601	18	59026148	14306	20.108
rs4344384	T	G	-0.0708803	0.0156121	10	66407366	14306	20.6124
rs4677103	A	G	0.0977203	0.0197033	3	72207794	14306	24.5975
rs540220	C	T	0.123954	0.0289814	9	93331308	14306	18.2929
rs55658617	T	C	0.177314	0.0361844	21	41811003	14306	24.0128
rs72731813	C	T	-0.149751	0.0293415	4	147414743	14306	26.048
rs9608282	T	G	0.139014	0.0299429	22	24804081	14306	21.5541
rs9725395	A	G	-0.138357	0.0295185	1	85205632	14306	21.9692
rs11599763	C	T	0.0555931	0.0117493	10	11855599	14306	22.3881
rs17791387	A	G	-0.0729251	0.0154381	9	81834426	14306	22.3134
rs2838334	G	A	0.0571419	0.012423	21	45064961	14306	21.1571
rs3935584	C	T	-0.0525838	0.0115757	2	233929283	14306	20.6352
rs4506934	C	T	-0.0943381	0.020138	17	2856662	14306	21.9453
rs6058181	C	T	0.0834742	0.0166111	20	33694801	14306	25.2527
rs72647048	T	C	-0.0770089	0.017089	8	57865378	14306	20.3071
rs9928243	C	A	-0.0541732	0.0117819	16	71541641	14306	21.1416
rs11026530	T	C	0.0822408	0.0186379	11	22379097	14306	19.4707
rs2374342	C	A	0.0582927	0.0126195	2	42133542	14306	21.3375
rs35673018	G	A	0.0899642	0.0202934	16	54327745	14306	19.653
rs504442	T	G	0.084159	0.0189479	18	55145547	14306	19.7278
rs62210023	A	G	0.0606754	0.0130125	20	55340092	14306	21.7422
rs78143293	A	G	-0.0848521	0.0170415	18	57672335	14306	24.7919
rs79757635	C	A	0.0758597	0.0171286	13	110840418	14306	19.6146
rs1074800	G	A	-0.0492438	0.010887	5	3002546	14306	20.4591
rs10781552	C	T	-0.0552212	0.0116074	10	133897233	14306	22.633
rs17530232	A	G	0.10305	0.0224648	13	40385457	14306	21.0422
rs1884466	C	T	-0.0475363	0.0106939	1	64139196	14306	19.7596
rs2300774	A	G	-0.0524152	0.0106784	3	195793712	14306	24.0936
rs290833	T	G	-0.0497374	0.0111376	1	97457427	14306	19.9427
rs35161940	T	C	-0.0806041	0.0167641	17	70327224	14306	23.1182
rs4078432	T	C	0.0608929	0.0133764	14	48997206	14306	20.7231
rs56970041	T	G	0.0724145	0.0164471	14	80357610	14306	19.3853
rs62504403	C	T	0.0681159	0.0127883	8	38803551	14306	28.3708
rs7234058	T	C	-0.0945759	0.0194091	18	5830507	14306	23.7438
rs7826267	G	T	0.0839071	0.0199131	8	2954952	14306	17.755
rs8003149	C	T	0.0538798	0.0116888	14	56156504	14306	21.2477
rs10759623	C	T	-0.162115	0.032151	9	115821485	14306	25.4248
rs11547158	A	G	-0.177599	0.0372795	7	148921732	14306	22.6956
rs17379710	T	C	-0.116383	0.0252125	11	35334668	14306	21.3082
rs2155352	A	G	-0.150538	0.0302319	11	95357209	14306	24.7948
rs2156611	T	C	-0.112486	0.0251099	18	43345864	14306	20.0681
rs3733511	A	G	0.128253	0.0274718	4	119955787	14306	21.7952
rs488164	G	T	-0.117998	0.025516	1	239995451	14306	21.3857
rs697771	A	G	-0.117677	0.0251491	16	54115200	14306	21.8947
rs10404377	A	C	0.0503183	0.011165	19	16174657	14306	20.3111
rs118170811	A	G	0.151619	0.0317112	10	102366896	14306	22.8603
rs482905	G	T	0.0596528	0.012717	1	166557202	14306	22.0035
rs6501525	A	G	0.0561559	0.0115587	17	70218627	14306	23.6033
rs66753613	G	A	0.0651136	0.0144251	1	39212021	14306	20.3754
rs6797051	C	T	-0.0805985	0.0171364	3	88995218	14306	22.1215
rs7514702	T	C	-0.0663236	0.0141626	1	186914023	14306	21.9306
rs10402491	C	T	0.0661701	0.014851	19	13425799	14306	19.8524
rs11139361	C	T	-0.0494463	0.0110503	9	72179847	14306	20.0226
rs112040820	A	G	0.0549584	0.0117086	17	80469064	14306	22.0322
rs11841382	G	T	-0.0718128	0.017462	13	38004672	14306	16.9128
rs11979110	T	C	-0.0500924	0.0105069	7	130436459	14306	22.7297
rs1205443	A	G	0.0501415	0.0112157	20	36876868	14306	19.9867
rs12760724	A	C	-0.0484566	0.0107934	1	214031969	14306	20.1553
rs13005175	G	A	-0.0993483	0.0218395	2	232469722	14306	20.6936
rs2159863	A	G	-0.0585831	0.0128742	4	10245354	14306	20.7064
rs2910921	C	T	-0.160302	0.035832	5	32348593	14306	20.0141
rs3127230	C	T	-0.0503537	0.0112201	10	103392503	14306	20.1405
rs35524804	T	C	-0.0607481	0.0125216	9	100113683	14306	23.5367
rs7359994	C	T	0.0503142	0.0112482	19	29408858	14306	20.0085
rs79086868	T	C	0.0776723	0.0164472	9	133791605	14306	22.3022
rs959845	T	C	0.0493666	0.0107801	4	186906801	14306	20.9711
rs9929145	G	A	-0.125721	0.0245233	16	76559184	14306	26.282
rs1530559	G	A	0.0772453	0.0176921	2	135755629	14306	19.0627
rs16861661	G	A	-0.193287	0.0379293	1	18501459	14306	25.969
rs62314653	C	A	0.177082	0.0392269	4	109896462	14306	20.3789
rs74599091	A	G	0.191613	0.0425039	1	179720669	14306	20.3232
rs768253	T	G	-0.0792344	0.0170604	8	69010103	14306	21.5699
rs77478751	A	G	-0.219178	0.0473566	3	173151665	14306	21.4207
rs921925	A	C	0.0999419	0.0201687	19	6928017	14306	24.555
rs9345899	A	G	-0.124042	0.0278946	6	67559323	14306	19.7741
rs10202904	G	T	0.121754	0.0235357	2	125440268	14306	26.7616
rs10424197	A	G	0.111274	0.0247517	19	46439321	14306	20.2105
rs4257531	G	A	0.164498	0.0364959	3	2086167	14306	20.3158
rs6508769	C	T	-0.153519	0.0344519	19	28827760	14306	19.8563
rs6776814	T	C	-0.199566	0.0411825	3	15053083	14306	23.4827
rs73068003	G	T	-0.15814	0.0351803	7	10773932	14306	20.2062
rs73457410	A	G	0.21534	0.0436695	13	41956181	14306	24.316
rs75208022	C	T	-0.227245	0.048763	12	21338861	14306	21.7174
rs894996	C	A	0.216999	0.0449076	4	104418307	14306	23.3494
rs111966731	T	C	0.204031	0.0445746	15	93941937	14306	20.9516
rs11246212	C	T	-0.13607	0.0291797	11	610277	14306	21.7452
rs12002250	A	C	0.196145	0.044523	9	19682558	14306	19.4082
rs1569853	T	C	-0.140043	0.0281704	6	38550301	14306	24.7136
rs17138946	G	T	-0.189444	0.0430248	16	5984558	14306	19.3876
rs36057338	G	T	0.181604	0.0398742	4	189935314	14306	20.7428
rs4428215	G	A	0.12561	0.0230053	3	171947435	14306	29.8121
rs561239	A	G	0.105525	0.0236769	12	18793583	14306	19.8637
rs6000536	C	T	-0.118383	0.0241355	22	37421469	14306	24.0584
rs62435498	C	A	0.181521	0.0400608	7	1794263	14306	20.5312
rs736744	T	C	-0.105642	0.0200648	9	87514407	14306	27.7207
rs7993559	A	C	-0.0921059	0.0201114	13	23443627	14306	20.9744
rs80330081	A	C	-0.18756	0.0423688	4	67427392	14306	19.5969
rs934049	G	A	0.109751	0.0238636	2	16056779	14306	21.1517
rs10965428	C	A	-0.119902	0.0258219	9	22718481	14306	21.5614
rs111582866	G	A	-0.113957	0.0256403	16	48742489	14306	19.7531
rs12050685	A	G	-0.0670948	0.015239	15	73477482	14306	19.385
rs16970009	A	G	0.187381	0.0429572	17	32862601	14306	19.0274
rs4822728	T	C	0.0685479	0.0149032	22	26891808	14306	21.1558
rs6972479	A	G	-0.0781862	0.0175366	7	116918060	14306	19.8779
rs72756943	G	A	0.13988	0.0303029	5	26531908	14306	21.308
rs73139353	A	C	-0.222573	0.0484634	3	97972214	14306	21.092
rs76022354	C	T	0.24289	0.0500406	10	94306385	14306	23.5599
rs78909003	T	C	-0.241159	0.0498372	9	105650242	14306	23.4153
rs9382510	C	T	-0.0881865	0.0169965	6	55448491	14306	26.9206
rs9895850	T	C	-0.176406	0.041017	17	64535013	14306	18.4969
rs9938097	C	T	0.0710386	0.0158024	16	84977389	14306	20.2089
rs117452796	A	G	-0.257982	0.0549569	9	9423378	14306	22.0361
rs12144792	C	T	0.064399	0.0141246	1	27418225	14306	20.7877
rs12634826	T	G	-0.0739885	0.0150931	3	182984048	14306	24.031
rs12992764	T	G	0.0684213	0.0141137	2	188895743	14306	23.5018
rs150600492	A	C	0.135774	0.0289757	10	129175962	14306	21.9566
rs35703006	G	T	0.0812655	0.0164355	8	28614217	14306	24.4482
rs4990837	G	A	-0.0910387	0.0185869	8	3580757	14306	23.9904
rs75430375	C	T	-0.147941	0.0317498	5	89252884	14306	21.7118
rs75898026	A	G	-0.0821779	0.0173541	13	113561082	14306	22.4236
rs10805326	A	G	-0.0566637	0.012276	4	14324623	14306	21.3057
rs117020988	C	T	0.182411	0.0372126	7	46710977	14306	24.0282
rs12377846	C	A	-0.252	0.0511627	9	16786784	14306	24.2602
rs12986312	T	G	0.0571818	0.0125947	19	17414138	14306	20.6129
rs1467258	G	A	0.072584	0.0162321	17	38216487	14306	19.9955
rs1520207	T	C	-0.0525658	0.0112476	3	151781175	14306	21.8417
rs4692811	C	T	0.0642075	0.0126913	4	171180190	14306	25.5952
rs59865771	C	T	-0.0573764	0.0127192	16	89246670	14306	20.3492
rs61841503	G	A	0.0919658	0.0161331	10	17019559	14306	32.495
rs6721459	G	A	-0.0509823	0.0111975	2	67852836	14306	20.7299
rs76982728	T	C	0.124203	0.0266923	7	44312824	14306	21.6517
rs77540684	T	G	0.106725	0.0245638	10	14650535	14306	18.8774
rs9573937	A	G	-0.0693637	0.0142907	13	77351196	14306	23.559
rs10762312	A	G	0.052368	0.0118814	10	71571863	14306	19.4266
rs10858364	G	T	0.055316	0.012085	9	138076081	14306	20.9512
rs17065783	A	G	-0.059133	0.0122235	3	62035586	14306	23.4028
rs1980561	A	G	-0.0485289	0.0109284	14	63386516	14306	19.7191
rs35233670	T	C	-0.0473576	0.010602	17	63750903	14306	19.9528
rs35961441	A	C	0.0915257	0.0207306	1	240929774	14306	19.4923
rs6953849	A	G	0.0718149	0.0150724	7	69251692	14306	22.702
rs7330827	T	C	-0.103842	0.0237355	13	23531802	14306	19.1403
rs864093	A	C	-0.0527939	0.0117499	4	149825977	14306	20.1883
rs12118202	T	C	-0.0751986	0.0147265	1	210681370	14306	26.0748
rs13069367	A	C	-0.0539768	0.0119687	3	71801830	14306	20.3386
rs148376875	T	G	0.084515	0.0179163	3	170126707	14306	22.2521
rs2206482	T	G	-0.0569105	0.0117486	20	9771109	14306	23.4646
rs2278540	G	A	0.0554249	0.0123265	3	32408916	14306	20.2176
rs34660375	A	G	-0.0805894	0.0178291	5	180283881	14306	20.4313
rs3758087	C	T	-0.0564199	0.0124655	8	23714609	14306	20.4854
rs3860225	A	G	0.083936	0.0167936	1	111161677	14306	24.9809
rs4493272	T	C	-0.0604992	0.0118027	2	118910912	14306	26.2746
rs4685827	T	C	-0.0679529	0.0145407	3	4864877	14306	21.8396
rs7252711	G	A	0.0740876	0.0161926	19	17460999	14306	20.9343
rs7975087	C	A	-0.0601448	0.0135454	12	21404832	14306	19.7157
rs912860	A	G	0.229046	0.0483124	14	33706908	14306	22.4765
rs9586501	G	A	0.0592681	0.0127329	13	105075823	14306	21.6664
rs9958960	G	A	-0.0914807	0.0173611	18	63018983	14306	27.7654
rs1035406	G	A	-0.11354	0.0250863	5	119372737	14306	20.4845
rs11591293	G	T	0.0743184	0.0158724	10	113419797	14306	21.9234
rs13336560	C	T	-0.0701719	0.0158061	16	88554243	14306	19.7096
rs1549633	A	C	0.0999312	0.0218634	5	27945645	14306	20.8914
rs1923415	A	G	-0.0999238	0.0227326	6	89268715	14306	19.3214
rs3754624	C	T	0.0971389	0.0200064	2	225633812	14306	23.5748
rs4278423	T	C	0.107529	0.0235725	10	2670553	14306	20.8085
rs55876211	C	T	-0.0911851	0.0196395	3	84471266	14306	21.5569
rs61933850	G	A	0.164808	0.0360647	12	73139398	14306	20.883
rs6679026	T	C	0.111984	0.0251088	1	78619512	14306	19.8912
rs7001029	C	T	0.117366	0.0261324	8	131958403	14306	20.1709
rs72714493	A	G	0.0816858	0.0180791	1	92206218	14306	20.4145
rs74354280	C	T	-0.0911896	0.0204907	4	134192918	14306	19.8051
rs76784716	A	G	0.136049	0.0285767	2	169033340	14306	22.6656
rs9813022	A	G	-0.0842444	0.0163583	3	13726736	14306	26.522
rs10217435	C	T	-0.0883756	0.0197506	9	86052655	14306	20.0218
rs10832801	A	C	-0.0534763	0.0122666	11	17589129	14306	19.0053
rs1939881	G	A	-0.105589	0.0206213	11	95304834	14306	26.2183
rs2447496	A	G	0.0549203	0.0121904	8	99188924	14306	20.2969
rs2833282	G	A	0.0711137	0.0156966	21	32496710	14306	20.5256
rs36021379	A	G	-0.0656005	0.0144903	21	28515912	14306	20.4955
rs4264350	T	C	-0.0526393	0.0108555	15	71658642	14306	23.5137
rs59663348	G	A	0.0570915	0.0125048	18	4069710	14306	20.8444
rs62532512	A	C	0.0504257	0.0107399	9	14158854	14306	22.0447
rs6744030	C	T	0.0696747	0.0157103	2	174257127	14306	19.669
rs6837275	A	G	0.0570355	0.011887	4	187842232	14306	23.0222
rs74474130	T	G	0.137747	0.0295688	14	90270821	14306	21.7019
rs77885767	C	T	-0.156209	0.0336482	14	21548634	14306	21.552
rs9389714	C	T	-0.0636841	0.0143416	6	100244667	14306	19.7182
rs9578457	G	A	-0.141478	0.0315848	13	22867356	14306	20.0642
rs9603208	G	T	0.0821173	0.0159596	13	38044689	14306	26.4744
rs10093275	T	C	-0.0534595	0.011677	8	69732887	14306	20.9598
rs10166469	C	T	0.053336	0.0120209	2	29829167	14306	19.6864
rs1612733	T	C	0.108708	0.0238006	1	107661606	14306	20.8616
rs17376049	T	C	0.0848534	0.0172114	1	61425267	14306	24.3056
rs2113833	C	T	-0.169146	0.0355009	2	218216801	14306	22.701
rs3009418	A	C	-0.0927607	0.0210123	1	147744468	14306	19.4886
rs55793120	T	C	0.13822	0.0266152	12	47384118	14306	26.9701
rs56199908	T	C	-0.199327	0.0410444	9	2801371	14306	23.5844
rs76724913	T	G	0.0901053	0.0203104	1	24473669	14306	19.6818
rs10028567	C	T	-0.0934027	0.0190343	4	53657577	14306	24.0794
rs11110281	T	C	-0.130554	0.0225943	12	100584014	14306	33.3874
rs16950051	A	G	0.107008	0.0236973	12	120729505	14306	20.3908
rs2370083	G	T	-0.0842751	0.0184509	14	97526750	14306	20.8624
rs2952251	G	A	0.0639298	0.0126525	8	10143164	14306	25.5302
rs35344081	G	A	0.0609349	0.0129703	16	991253	14306	22.0715
rs57646748	G	A	-0.088021	0.019876	4	37452858	14306	19.6117
rs6806351	T	C	-0.0619209	0.0135744	3	132058723	14306	20.8081
rs77968078	G	A	-0.0993013	0.0224788	1	240441766	14306	19.5148
rs7916711	A	G	0.0959639	0.021545	10	28588269	14306	19.8391
rs957755	T	G	-0.0642449	0.0142702	7	46778653	14306	20.2683
rs111810795	C	T	-0.0867108	0.0180573	14	102897930	14306	23.059
rs114889439	A	G	-0.253809	0.0539169	13	61597625	14306	22.1597
rs11700976	C	A	0.0503337	0.0113763	21	35576123	14306	19.5756
rs12186441	G	A	0.208096	0.0453999	5	132646303	14306	21.0096
rs12668619	A	G	0.055301	0.0117654	7	21637810	14306	22.0929
rs12741784	C	T	-0.0621452	0.0119266	1	50088819	14306	27.1508
rs1442060	A	G	0.0514024	0.0112125	4	46366067	14306	21.0166
rs1693340	T	C	0.0818934	0.018245	18	30208691	14306	20.147
rs2175069	G	A	0.0526752	0.0114886	4	23317124	14306	21.0222
rs2561116	T	G	-0.083617	0.0187159	5	38348199	14306	19.9603
rs2585520	G	T	-0.0904972	0.0200428	13	78785141	14306	20.387
rs4263802	A	G	-0.050942	0.0114921	8	138319508	14306	19.6496
rs4461038	G	A	0.0554965	0.0119467	15	78546996	14306	21.5792
rs4797169	T	C	0.0587799	0.0128297	18	462180	14306	20.9906
rs61264131	A	C	0.202367	0.0464388	6	139188534	14306	18.9897
rs6692542	G	A	-0.0534397	0.0118254	1	244391618	14306	20.4219
rs6909981	C	T	-0.0638696	0.0141765	6	75534152	14306	20.2979
rs79535861	A	C	0.100666	0.0207016	13	38326692	14306	23.646
rs9345168	A	C	-0.0509102	0.0113253	6	92380922	14306	20.2074
rs111862613	T	C	0.0907065	0.0196746	12	130309670	14306	21.2552
rs117107102	A	G	0.204683	0.0431572	18	49473635	14306	22.4935
rs11729256	T	C	0.0749798	0.0150177	4	95027272	14306	24.9277
rs12908520	G	A	0.0619104	0.0130946	15	97570657	14306	22.3534
rs2602429	T	C	-0.0745516	0.0156195	16	81063149	14306	22.7814
rs4242783	A	G	-0.0687992	0.0147694	10	5064327	14306	21.6991
rs4936098	G	A	-0.0648691	0.0135928	11	130280667	14306	22.775
rs61779207	G	A	-0.0758811	0.0167762	1	41074472	14306	20.4588
rs74542928	T	C	0.112124	0.0236422	4	100544188	14306	22.4917
rs9349825	A	G	-0.0704354	0.0147128	6	56341481	14306	22.9188
rs941682	G	A	-0.0631526	0.0143767	20	31867840	14306	19.2959
rs11671100	A	C	-0.160034	0.0349472	19	711637	14306	20.9701
rs11764871	G	T	0.127099	0.025656	7	146808977	14306	24.5418
rs2944282	T	C	-0.124197	0.0257026	7	57589803	14306	23.349
rs34962571	A	C	-0.186945	0.0418412	12	131103256	14306	19.9627
rs4396289	C	T	-0.152918	0.0288525	11	9316730	14306	28.0899
rs61702987	T	C	0.145501	0.0300007	2	31211657	14306	23.5217
rs62570196	C	T	-0.246101	0.0483077	9	111086170	14306	25.9534
rs6545794	A	G	-0.197786	0.0410495	2	60484909	14306	23.2154
rs67832247	C	T	-0.123489	0.0266695	2	2649472	14306	21.4401
rs7077363	G	A	0.148942	0.0318366	10	95286954	14306	21.8867
rs7314815	G	A	0.101088	0.0225594	12	102525047	14306	20.0791
rs7627405	C	T	-0.134158	0.0301427	3	9968555	14306	19.8093

## Sheet: genus1
SNP	effect_allele	other_allele	beta	se	chr	pos	samplesize	F
rs2715439	T	C	-0.0746684	0.0164822	15	99492313	14306	20.5231
rs34583783	G	T	0.126596	0.0268461	6	67207371	14306	22.2371
rs35011108	A	G	0.232634	0.0512044	6	133007480	14306	20.6411
rs4073240	G	A	0.0749687	0.0167368	6	169224781	14306	20.0639
rs4146653	G	A	0.0985224	0.0214182	10	4782841	14306	21.1594
rs71315246	A	G	-0.0969809	0.021925	3	101352439	14306	19.5656
rs7915461	C	T	-0.18776	0.0401636	10	127532121	14306	21.8545
rs11604400	C	T	-0.102524	0.0234834	11	98386085	14306	19.0603
rs13231526	C	A	0.143237	0.0311654	7	48844151	14306	21.1235
rs2717140	C	T	-0.119225	0.0251081	18	75009770	14306	22.5479
rs55719207	G	A	-0.0699243	0.0158036	3	105355971	14306	19.5769
rs6664405	T	C	-0.0953084	0.0210752	1	69444163	14306	20.4512
rs7680684	T	C	0.083381	0.0168901	4	171281359	14306	24.3708
rs9490822	C	T	-0.0734512	0.0155789	6	123909083	14306	22.2292
rs9915817	C	T	-0.0749219	0.016833	17	48864179	14306	19.8105
rs10794359	C	T	0.0953524	0.02006	11	1051715	14306	22.5944
rs1563175	A	C	0.0923834	0.0202157	2	3838940	14306	20.8838
rs17012738	T	G	0.0903417	0.0200239	2	76698142	14306	20.3554
rs17096874	C	T	-0.126337	0.0268919	14	30991358	14306	22.0708
rs356049	G	A	0.132603	0.0289802	17	6450532	14306	20.9365
rs4244069	A	G	0.146775	0.0326594	12	67167461	14306	20.197
rs4506496	A	G	-0.10309	0.0212861	1	247145690	14306	23.4553
rs712981	A	C	0.10076	0.0202902	3	129686434	14306	24.6606
rs79598899	C	T	0.182586	0.0357284	2	191139151	14306	26.1161
rs816292	T	C	-0.113003	0.02204	12	117811409	14306	26.288
rs9299345	T	C	-0.1364	0.0302372	9	104339812	14306	20.3491
rs10502061	A	G	0.0835752	0.0192017	11	105615253	14306	18.9442
rs2014785	T	C	0.0515687	0.0112199	3	171100102	14306	21.1249
rs2396460	C	T	0.0512653	0.0109555	2	228018671	14306	21.8969
rs2804244	G	A	0.053089	0.0110983	10	117383184	14306	22.8821
rs3900776	G	A	-0.110013	0.0236302	9	13525082	14306	21.6747
rs60983350	G	A	-0.0539901	0.0116575	17	2850737	14306	21.4495
rs62157625	T	C	0.088573	0.0185548	2	142774333	14306	22.7872
rs62215703	G	A	0.0644965	0.0136702	21	25873624	14306	22.2599
rs6474958	G	A	0.0500065	0.0112001	9	1582701	14306	19.9347
rs6726833	C	A	-0.0877497	0.0189408	2	39351569	14306	21.4632
rs6854026	C	T	0.0508482	0.0109075	4	169690814	14306	21.7321
rs7193624	T	C	-0.0750642	0.0150723	16	77574020	14306	24.8031
rs78735375	A	C	-0.137429	0.0305304	19	1497547	14306	20.2624
rs1007475	G	T	0.118065	0.0261271	6	148403405	14306	20.4202
rs11761679	T	C	0.154775	0.0321539	7	150596929	14306	23.1704
rs142855850	A	G	0.205013	0.0457138	10	22587900	14306	20.1126
rs16934069	T	C	-0.133784	0.0299444	9	119693164	14306	19.9608
rs16941336	C	T	0.127488	0.0267936	17	20575697	14306	22.64
rs17163238	G	A	0.140987	0.0309117	5	128976021	14306	20.8023
rs4537857	T	C	-0.12459	0.0260992	13	27292666	14306	22.7883
rs486484	A	G	-0.108349	0.0240008	20	811507	14306	20.3797
rs4928024	G	A	0.17471	0.0389333	3	54288503	14306	20.1369
rs72723662	C	T	0.224078	0.0449336	14	76065563	14306	24.8689
rs74622183	A	G	-0.201027	0.0428204	14	34150977	14306	22.0398
rs77356209	T	C	0.216874	0.0483299	18	10267733	14306	20.1365
rs7752361	G	A	0.11923	0.0239975	6	111780705	14306	24.6853
rs7763512	A	G	-0.119846	0.0253367	6	21960091	14306	22.3742
rs9349693	G	A	-0.117973	0.0259861	6	53939724	14306	20.6102
rs12404911	C	T	0.140717	0.0304142	1	240118443	14306	21.4062
rs212393	A	G	0.135254	0.0286209	6	159485742	14306	22.3323
rs73128290	A	G	0.129726	0.0284563	7	57364320	14306	20.7825
rs7742829	C	T	0.11411	0.0251099	6	105089665	14306	20.6518
rs10461257	A	G	-0.0551969	0.0122069	4	156131004	14306	20.4465
rs17081797	A	G	-0.0904325	0.0204253	18	67555560	14306	19.6025
rs62132810	A	G	-0.0828853	0.0179623	19	49279227	14306	21.2927
rs62190261	A	C	0.0958394	0.0214723	2	230943099	14306	19.9219
rs62467127	C	T	0.114108	0.0251983	7	118096925	14306	20.5064
rs73952017	C	T	-0.0862164	0.0194354	18	1779609	14306	19.6785
rs78521377	C	T	0.124992	0.0274797	10	126448374	14306	20.689
rs892686	A	G	0.0514099	0.011136	9	83043376	14306	21.3125
rs10506058	A	G	0.0997048	0.0221926	12	30268485	14306	20.1844
rs1942371	G	A	-0.157938	0.034187	18	69274308	14306	21.3428
rs40656	C	T	0.142664	0.0311021	5	9368158	14306	21.0402
rs4869133	G	A	-0.180591	0.0409505	5	95717619	14306	19.4479
rs61267978	T	C	0.14708	0.0320875	18	6348227	14306	21.0105
rs6577484	G	A	0.160425	0.0360857	1	8419420	14306	19.764
rs6890185	C	T	-0.113424	0.0233137	5	71186626	14306	23.6694
rs10890671	C	T	0.0537401	0.0118848	11	107123199	14306	20.4462
rs11597285	G	T	-0.0537947	0.0120548	10	8589813	14306	19.914
rs1496626	T	C	-0.0722307	0.01616	19	31760841	14306	19.9784
rs149807560	C	A	-0.104264	0.0235841	19	56526640	14306	19.5448
rs2103510	G	A	0.0786551	0.0168217	21	29355467	14306	21.8632
rs62448871	C	A	-0.0540309	0.0120324	7	24465024	14306	20.1641
rs73052258	G	A	0.0930178	0.0202658	2	195739311	14306	21.0671
rs75672793	A	G	-0.108908	0.0240522	4	149818294	14306	20.5026
rs9541268	C	A	0.09597	0.0197312	13	68610061	14306	23.6572
rs112893842	T	C	0.11381	0.0232806	9	8786663	14306	23.8986
rs1582238	C	T	-0.0805036	0.0167257	1	118723685	14306	23.1666
rs2892880	G	A	0.0817755	0.0181686	4	120741726	14306	20.2583
rs4344384	T	G	-0.0715978	0.0156309	10	66407366	14306	20.9813
rs4677103	A	G	0.0977912	0.0197263	3	72207794	14306	24.5758
rs55658617	T	C	0.174369	0.0362226	21	41811003	14306	23.1728
rs72731813	C	T	-0.147383	0.0293796	4	147414743	14306	25.1654
rs9608282	T	G	0.142939	0.0299793	22	24804081	14306	22.7331
rs9725395	A	G	-0.13834	0.029554	1	85205632	14306	21.911
rs12031543	T	C	-0.127185	0.0281887	1	68664315	14306	20.3574
rs13066142	G	A	0.119141	0.0250891	3	67478973	14306	22.5503
rs16863365	A	G	0.109402	0.0226964	2	198089911	14306	23.2347
rs2032031	G	A	0.0654931	0.0148681	10	130170270	14306	19.4035
rs2590913	A	G	-0.154496	0.0339396	13	64264446	14306	20.7215
rs2853179	T	C	-0.0811971	0.0174234	8	105462047	14306	21.7178
rs4797774	A	G	-0.212582	0.0470044	18	13447995	14306	20.4539
rs6580353	T	C	0.0770979	0.0169735	5	139410687	14306	20.632
rs72647089	T	G	-0.106594	0.0239337	8	57972916	14306	19.8356
rs10138457	T	C	-0.113054	0.0261933	14	102458052	14306	18.6291
rs10938938	A	G	0.0773514	0.0170915	4	23294359	14306	20.4822
rs11071887	T	C	0.0662403	0.0146315	15	32955095	14306	20.4959
rs11166701	G	A	-0.0655301	0.013186	8	138295725	14306	24.6976
rs2314294	T	C	0.0865932	0.0193719	16	9336862	14306	19.9813
rs2435610	A	C	0.0647132	0.0143314	7	150890034	14306	20.3896
rs4747450	C	A	0.0668509	0.0147685	10	23199653	14306	20.49
rs4753063	A	G	0.0596297	0.0130052	11	92267129	14306	21.0228
rs75416973	A	G	0.0727223	0.016451	1	172809633	14306	19.5412
rs764177	C	A	-0.0601454	0.0135366	3	45809449	14306	19.7417
rs76680460	G	A	-0.161296	0.0364332	9	25447080	14306	19.5998
rs112205261	T	C	-0.188618	0.0403613	1	9136139	14306	21.8392
rs13070736	A	C	-0.121331	0.0272024	3	20807454	14306	19.8943
rs1784446	A	G	-0.0907728	0.0198096	11	102461599	14306	20.9971
rs2223081	A	G	-0.102572	0.0221108	21	29778032	14306	21.5203
rs2240838	G	A	-0.0980582	0.0197653	7	38335954	14306	24.6128
rs3851328	G	T	0.107774	0.0236527	2	45453805	14306	20.7619
rs4985746	A	G	-0.110522	0.0247653	17	17098213	14306	19.9164
rs6430926	T	C	-0.0879736	0.0197127	2	141337454	14306	19.9165
rs67490567	T	C	0.108495	0.0245457	15	65691324	14306	19.5375
rs76663501	C	T	0.175349	0.0378576	20	55647869	14306	21.4536
rs11027642	C	T	0.129006	0.0284844	11	24001840	14306	20.5119
rs11079158	T	C	0.100627	0.022546	17	53367641	14306	19.92
rs11938607	C	T	-0.0978125	0.0216636	4	189060431	14306	20.3858
rs12257723	A	C	-0.0952742	0.0211569	10	109417101	14306	20.279
rs12710729	C	A	0.0893384	0.0199069	2	19973210	14306	20.1404
rs13258851	A	G	0.137001	0.0302124	8	55330814	14306	20.5626
rs1508033	A	C	0.091546	0.0195787	15	53375201	14306	21.8631
rs1553971	T	G	0.120965	0.0263054	3	111419486	14306	21.1461
rs2683098	T	C	-0.107319	0.022515	15	36178565	14306	22.7201
rs3812426	A	G	-0.106447	0.0224159	8	50822676	14306	22.5504
rs4462860	G	A	0.0939071	0.0201104	21	21610254	14306	21.805
rs10098492	T	C	0.132323	0.0293688	8	113109756	14306	20.3001
rs114731706	T	G	0.182308	0.0382298	2	19611953	14306	22.7409
rs2051957	C	T	0.0843291	0.0189864	7	89709883	14306	19.7274
rs3017103	G	A	-0.0980897	0.0208995	11	62174193	14306	22.028
rs73331712	T	C	0.26199	0.055123	12	69515102	14306	22.5894
rs77655283	G	A	0.132988	0.0298306	2	236439879	14306	19.8747
rs10147907	T	G	0.172263	0.039601	14	89484373	14306	18.9222
rs11818408	G	A	0.10585	0.0237114	10	96758467	14306	19.9282
rs11876297	T	C	0.131469	0.0281712	18	45753272	14306	21.7789
rs151257695	A	G	0.20951	0.0454847	7	73043561	14306	21.2167
rs1768152	C	T	-0.139489	0.0316186	3	39604954	14306	19.4623
rs2733072	G	A	0.109644	0.0228306	8	5433699	14306	23.064
rs3771393	T	C	-0.130842	0.0266671	2	71145246	14306	24.0737
rs6934739	A	G	0.111463	0.0252788	6	39940437	14306	19.4423
rs7104872	G	A	0.138612	0.0291906	11	115165111	14306	22.5484
rs10248854	C	A	-0.0527827	0.0113464	7	121281238	14306	21.6405
rs10797540	A	G	0.0503179	0.0108389	1	234530370	14306	21.5514
rs143694765	T	C	0.0870025	0.019779	1	116082909	14306	19.3488
rs2884897	A	G	-0.129364	0.0289021	11	8129537	14306	20.034
rs314726	T	C	0.0528824	0.0109486	2	125553155	14306	23.3295
rs35398954	A	G	-0.0901402	0.0174602	15	93006765	14306	26.6525
rs59427698	A	G	-0.0576035	0.0130853	9	129425745	14306	19.379
rs62547233	A	G	0.0536319	0.0120201	9	92013419	14306	19.9081
rs10439674	A	G	-0.0572129	0.0130007	21	42681392	14306	19.3666
rs167879	T	C	0.0659543	0.0148763	20	55937366	14306	19.6561
rs1864685	A	C	-0.0494799	0.0108105	17	70721782	14306	20.9491
rs2025938	G	A	-0.0967298	0.0205426	10	112177119	14306	22.1722
rs206581	A	G	-0.0568339	0.0127894	18	10370596	14306	19.7476
rs2132128	G	A	-0.0771914	0.0160344	8	15360718	14306	23.1757
rs3303	T	C	-0.0953657	0.020407	10	120447429	14306	21.8387
rs4378146	A	C	-0.0616691	0.0125259	1	24927625	14306	24.2391
rs60254196	G	A	0.0492427	0.0109365	7	148856720	14306	20.2734
rs62187631	T	C	-0.0710571	0.015924	2	226649570	14306	19.9118
rs62353480	A	G	-0.0701397	0.0145589	5	29595000	14306	23.2098
rs6515626	G	A	0.141575	0.0313559	20	25257001	14306	20.3861
rs704418	C	T	-0.0739124	0.0151073	3	64252803	14306	23.9365
rs73103914	A	G	-0.0597324	0.0134458	12	58658311	14306	19.7354
rs792108	C	T	0.0508345	0.0113843	2	5532793	14306	19.939
rs8028026	G	A	0.0792146	0.0180505	15	88353215	14306	19.2589
rs8063430	T	C	-0.104026	0.022217	16	73821805	14306	21.9237
rs9905659	G	A	-0.061617	0.0136576	17	70697344	14306	20.3541
rs13412653	A	C	0.107597	0.0239228	2	30158494	14306	20.2291
rs16955299	G	A	-0.196423	0.0433538	17	52957210	14306	20.5272
rs322296	G	A	0.17869	0.037722	7	136937189	14306	22.4394
rs35042269	C	A	-0.180293	0.0403296	4	8142607	14306	19.9853
rs3765837	T	G	-0.190729	0.0433608	1	210628449	14306	19.3481
rs4596722	G	A	-0.102908	0.0231571	9	88787144	14306	19.7483
rs72714787	C	A	0.181405	0.0377102	4	136768501	14306	23.1409
rs72939513	A	G	-0.21399	0.0490592	1	83136096	14306	19.0259
rs7294633	T	C	-0.12867	0.0249946	12	29024534	14306	26.501
rs768830	A	G	-0.149852	0.0333315	7	18970607	14306	20.2123
rs10262702	T	C	0.0918017	0.0194885	7	66890843	14306	22.1894
rs11258178	A	G	0.0660742	0.0134139	10	13124513	14306	24.2635
rs12226153	A	G	-0.151142	0.0306922	11	94364293	14306	24.2501
rs17067892	C	T	0.107194	0.0250013	8	3763540	14306	18.383
rs1859797	G	A	0.060368	0.0131793	7	22007303	14306	20.9811
rs2276760	A	G	-0.0685233	0.0152546	3	150620956	14306	20.1779
rs2731794	C	T	0.120632	0.0257529	5	17209391	14306	21.9418
rs2930225	T	G	-0.0729524	0.0152948	16	85327902	14306	22.7505
rs4113676	A	C	-0.218507	0.0490152	20	6218922	14306	19.8733
rs4784055	T	C	-0.175324	0.038599	16	58818770	14306	20.6315
rs62240188	G	A	0.130074	0.0267179	3	10611142	14306	23.7015
rs6934519	C	T	0.0692373	0.0151154	6	67200802	14306	20.9817
rs716604	A	G	0.0818068	0.0165992	2	6514088	14306	24.2887
rs7170984	T	C	-0.0658116	0.0140767	15	93819735	14306	21.8576
rs72982915	C	T	0.183158	0.0402743	2	140898088	14306	20.6822
rs9823439	C	T	0.0581947	0.0131455	3	17187502	14306	19.598
rs10093861	G	A	-0.0568869	0.0121152	8	121244406	14306	22.0477
rs1254846	A	G	-0.105963	0.0232501	10	44346094	14306	20.7711
rs1363769	C	T	0.200628	0.0449372	19	17865305	14306	19.9329
rs2322265	C	T	-0.0666305	0.0141577	4	166588085	14306	22.1493
rs2862811	C	T	-0.0564927	0.0121736	3	165996415	14306	21.5351
rs35035870	T	C	-0.190615	0.0414403	11	3248876	14306	21.1577
rs3999074	G	T	-0.0550587	0.0121847	10	65563647	14306	20.4184
rs4452603	T	G	0.0604208	0.0135965	6	71966268	14306	19.7478
rs7249113	G	A	0.0679483	0.0133496	19	2571232	14306	25.9072
rs72793667	A	G	-0.116881	0.0246589	2	53946431	14306	22.4668
rs9308097	G	A	-0.055381	0.0123659	4	165786478	14306	20.0572
rs9788306	C	T	-0.062804	0.0130744	13	40419314	14306	23.0744
rs12131224	C	T	0.117095	0.02591	1	166199362	14306	20.4241
rs2050911	G	A	0.0751466	0.0153934	1	82384407	14306	23.8314
rs2371284	C	T	0.0761893	0.0170127	12	56256262	14306	20.0559
rs437876	T	C	0.0784637	0.0144768	3	42568440	14306	29.376
rs4981345	T	C	-0.0681973	0.0149831	14	21455973	14306	20.7172
rs573933	T	C	-0.107898	0.0232346	9	14477851	14306	21.5653
rs62496417	T	G	-0.0748504	0.0165681	7	96965504	14306	20.41
rs7341608	T	C	-0.0784757	0.0177648	8	56839500	14306	19.5142
rs74034332	G	A	0.168045	0.0382637	16	79092359	14306	19.2876
rs78848836	A	G	-0.118868	0.0259753	1	53773248	14306	20.9415
rs9403580	C	T	0.107801	0.0229777	6	145006780	14306	22.0106
rs985416	T	C	-0.0970258	0.0181807	3	148269083	14306	28.4809
rs10741777	T	C	-0.0973842	0.0194791	11	19572557	14306	24.9942
rs10793103	T	C	-0.0974344	0.0181279	11	74391775	14306	28.8888
rs10801803	G	A	-0.117029	0.0243085	1	90818872	14306	23.1777
rs13024781	T	C	-0.0798769	0.0168846	2	168628871	14306	22.38
rs57091572	A	G	-0.110443	0.0235801	6	81214803	14306	21.9374
rs61944774	A	G	0.179838	0.0393797	12	129539818	14306	20.8554
rs62277846	C	T	0.102292	0.0212319	2	228100140	14306	23.2116
rs67078837	T	C	-0.0845848	0.0170693	4	114220647	14306	24.5558
rs75356640	G	A	0.136523	0.0303128	15	31697284	14306	20.2843
rs955844	A	C	0.112064	0.0228369	16	84992314	14306	24.0801
rs12693845	C	T	-0.0805447	0.0177429	2	199312684	14306	20.6075
rs1530559	G	A	0.0804001	0.0178207	2	135755629	14306	20.3547
rs16861661	G	A	-0.183147	0.038148	1	18501459	14306	23.0492
rs62314653	C	A	0.187692	0.0394585	4	109896462	14306	22.6261
rs7399658	G	A	-0.107134	0.0221883	13	23834968	14306	23.3135
rs768253	T	G	-0.079195	0.0171791	8	69010103	14306	21.2518
rs77478751	A	G	-0.219886	0.0475759	3	173151665	14306	21.361
rs921925	A	C	0.0985077	0.0203229	19	6928017	14306	23.4947
rs11620597	T	C	0.119479	0.0271688	13	86079090	14306	19.3394
rs1187983	C	T	-0.0935456	0.0193174	1	58441860	14306	23.4504
rs146541147	G	A	0.118845	0.0268423	19	4542097	14306	19.603
rs2724813	G	A	0.0840769	0.0167551	10	12516924	14306	25.1802
rs2842896	C	T	-0.0649396	0.0131146	6	132881664	14306	24.5194
rs2863363	G	A	-0.0634861	0.0136323	3	166039765	14306	21.688
rs3125832	A	C	0.0679323	0.015012	1	211400180	14306	20.4774
rs61884471	G	A	0.124426	0.0248431	11	45826561	14306	25.0848
rs72948274	A	C	-0.126354	0.0272212	11	79518683	14306	21.5458
rs8006832	G	T	-0.0952415	0.0216699	14	21577837	14306	19.317
rs115602804	G	A	0.10308	0.0222736	3	191572365	14306	21.4175
rs4236095	A	G	-0.0761961	0.0157042	6	47368687	14306	23.5415
rs60884758	C	T	-0.0702667	0.0142249	9	2217340	14306	24.4006
rs6657302	T	C	-0.10452	0.0225521	1	85585609	14306	21.4795
rs7298818	C	T	0.0888832	0.0200902	12	56396953	14306	19.5736
rs10031059	C	T	0.121167	0.0225844	4	35358594	14306	28.784
rs11001941	G	A	-0.195611	0.0392217	10	78716030	14306	24.8733
rs12069354	C	T	0.16763	0.0379501	1	216223782	14306	19.5109
rs2054133	A	G	-0.0895433	0.0188332	2	33691809	14306	22.6057
rs36121075	A	G	-0.14067	0.030628	20	43118017	14306	21.0943
rs413827	G	A	0.110229	0.0237523	14	57985112	14306	21.5368
rs5770862	T	C	0.162018	0.0356813	22	50973113	14306	20.6179
rs6918730	A	G	-0.135311	0.0289742	6	99020289	14306	21.8094
rs7033353	G	T	-0.090152	0.018995	9	104595848	14306	22.5254
rs72850165	T	C	-0.134304	0.0300423	11	968356	14306	19.9853
rs74592222	G	A	0.137957	0.0302965	1	75971700	14306	20.7349
rs77681628	C	T	0.200307	0.0387328	13	91182556	14306	26.7445
rs10279978	A	G	-0.0622202	0.0127675	7	5319387	14306	23.7493
rs11221428	T	C	-0.0726779	0.0158263	11	99665050	14306	21.0885
rs16843578	C	T	-0.0875276	0.0196779	1	171903885	14306	19.7848
rs28603357	T	C	-0.214911	0.0474739	7	106406824	14306	20.4931
rs34302036	G	A	-0.0550261	0.0120835	7	78136725	14306	20.7373
rs61841503	G	A	0.092888	0.0171454	10	17019559	14306	29.3511
rs62504452	A	G	-0.0710048	0.0156654	7	145760298	14306	20.5444
rs7109293	A	G	0.0919112	0.0205738	11	133834657	14306	19.9576
rs75200530	T	G	-0.190644	0.0421065	8	5088054	14306	20.4997
rs75987356	G	A	-0.129578	0.0280454	2	16066705	14306	21.3471
rs77702691	A	G	-0.094406	0.0208544	13	88725540	14306	20.4929
rs9389266	T	G	0.0722815	0.0162353	6	135411737	14306	19.8214
rs9567264	C	T	0.0580018	0.0127495	13	32720756	14306	20.6965
rs116969552	A	G	-0.166823	0.0376681	10	128214403	14306	19.6139
rs11992182	A	C	0.0625299	0.0137876	8	79766499	14306	20.5683
rs2548459	C	T	0.0554866	0.0122755	19	49209339	14306	20.4314
rs35362464	C	A	0.0720077	0.0165387	4	36478011	14306	18.9564
rs61060922	T	G	0.15913	0.0322283	16	72136154	14306	24.3798
rs663262	C	T	0.13498	0.0310715	11	86179076	14306	18.8718
rs67479537	T	C	0.118994	0.026487	19	10115515	14306	20.1829
rs71414120	T	G	0.200894	0.0406434	14	56938952	14306	24.4317
rs72991535	T	G	0.135604	0.0295174	18	76018244	14306	21.1052
rs73176030	T	C	0.058665	0.013208	7	101271282	14306	19.728
rs77193512	A	G	0.0736533	0.0153163	11	40289063	14306	23.1247
rs792058	G	A	0.0554234	0.0125423	2	5548605	14306	19.5268
rs79968172	G	A	0.11614	0.0243083	1	240503826	14306	22.8273
rs9555756	A	C	-0.0804138	0.0176692	13	111703249	14306	20.7123
rs11241747	T	C	-0.0533858	0.0120035	5	123846318	14306	19.7804
rs11586410	G	A	-0.0863422	0.0169937	1	157338888	14306	25.8149
rs12642039	C	T	0.0553003	0.0119397	4	159932022	14306	21.452
rs12731	A	G	-0.0527684	0.0115053	2	239087912	14306	21.0355
rs13087692	G	T	-0.0574623	0.012594	3	84725039	14306	20.818
rs136761	A	G	0.0587521	0.0119155	22	49796014	14306	24.3121
rs147475196	A	G	-0.133769	0.0295196	3	26509287	14306	20.5348
rs35559912	T	C	-0.0925071	0.0203674	5	35288938	14306	20.629
rs4814689	C	T	-0.1083	0.0230708	20	18030357	14306	22.0359
rs5994253	A	G	-0.0811302	0.0157621	22	17793012	14306	26.4934
rs62027366	T	C	0.0615389	0.0137612	16	24073806	14306	19.998
rs6681678	T	C	0.100174	0.024	1	100248591	14306	17.4216
rs7573569	T	C	0.107739	0.0233638	2	141897042	14306	21.2647
rs10490280	C	T	-0.0672094	0.0143309	2	37905976	14306	21.9944
rs11243416	T	C	-0.0925653	0.0191203	9	134416970	14306	23.4373
rs11613919	G	T	0.0727604	0.0155716	12	75496463	14306	21.8335
rs16959793	A	C	-0.062527	0.0131259	15	35071718	14306	22.6922
rs2523124	C	T	0.0546625	0.0120823	7	97348436	14306	20.4682
rs3013089	G	A	-0.0551473	0.0120346	1	13794594	14306	20.9984
rs4452755	A	C	-0.0634463	0.0134741	8	82026852	14306	22.1724
rs4532474	G	A	0.0769231	0.017045	6	105781538	14306	20.3666
rs646327	G	A	0.0586696	0.0118369	19	49209851	14306	24.5669
rs6759615	A	G	0.102523	0.0200204	2	205238716	14306	26.2239
rs73341549	T	C	-0.169857	0.0318768	7	51541468	14306	28.3934
rs78720113	A	G	-0.115348	0.0249601	3	41982393	14306	21.3564
rs10976229	T	G	0.095976	0.0214554	9	7317307	14306	20.0102
rs11961899	G	A	-0.0707825	0.0161381	6	132887921	14306	19.2374
rs12125734	G	T	0.133972	0.0257416	1	103732214	14306	27.0868
rs2248146	T	C	0.0689452	0.0153649	7	24791998	14306	20.1349
rs3800154	A	C	-0.0797959	0.0177639	6	2119329	14306	20.1783
rs511258	G	A	-0.0757474	0.0162475	3	169966722	14306	21.7351
rs550351	A	C	0.078587	0.018003	1	18676399	14306	19.0551
rs6769553	A	G	0.0849743	0.0157451	3	54427795	14306	29.1262
rs7569771	A	G	-0.075914	0.0170308	2	239846337	14306	19.8689
rs872501	G	A	0.116125	0.025946	8	139253064	14306	20.0314
rs9818949	T	G	-0.0859927	0.0188671	3	197683751	14306	20.7737
rs10873449	C	T	-0.0654843	0.0143973	14	94630731	14306	20.6877
rs10937802	A	G	-0.0755811	0.0168226	4	7302344	14306	20.1855
rs10950694	C	T	-0.0577628	0.011412	7	18026604	14306	25.6196
rs114279581	A	G	-0.146604	0.0316034	2	198122357	14306	21.5191
rs12288512	A	G	0.066635	0.0144356	11	27747671	14306	21.3076
rs12458218	T	C	0.0677322	0.0144525	18	22575871	14306	21.9636
rs2893871	G	A	-0.073644	0.015548	10	62662781	14306	22.435
rs34781347	G	A	0.188685	0.0386484	20	16312851	14306	23.8348
rs55793120	T	C	0.121548	0.0279546	12	47384118	14306	18.9055
rs72776570	C	A	0.087067	0.0197179	10	4240906	14306	19.4978
rs7449320	C	A	0.0599163	0.0130836	5	154003091	14306	20.9718
rs7555878	G	A	-0.0586677	0.0125277	1	187906034	14306	21.9308
rs7586445	G	A	0.0782349	0.0176458	2	239509030	14306	19.6571
rs898577	C	T	0.123012	0.0286671	15	68705697	14306	18.4131
rs113006825	T	C	-0.0928893	0.0208035	6	51803869	14306	19.9369
rs12508214	C	T	-0.0774649	0.0168937	4	7426937	14306	21.0262
rs138460696	A	G	0.139274	0.0315794	2	66396776	14306	19.4506
rs1550196	A	G	-0.130842	0.0262478	17	32786955	14306	24.849
rs2058609	G	A	-0.0816464	0.017472	12	12970792	14306	21.8368
rs2192926	A	G	-0.089048	0.0192989	2	75512668	14306	21.2904
rs4079028	C	T	0.0915623	0.019936	1	202299085	14306	21.0939
rs4708333	T	G	-0.084033	0.0174757	6	78106701	14306	23.1223
rs6952765	G	A	0.0732099	0.0166777	7	32001710	14306	19.2694
rs758191	T	G	0.17702	0.0375113	16	1979831	14306	22.27
rs78410648	A	G	0.120989	0.0277317	19	52399401	14306	19.0344
rs9558661	T	C	-0.0897823	0.0200739	13	106650093	14306	20.0041
rs12597105	A	G	-0.0670855	0.0144415	16	5233941	14306	21.5791
rs2820282	C	A	0.0592304	0.0125917	6	104728618	14306	22.1269
rs682403	A	G	-0.0588161	0.0124671	9	135968557	14306	22.2567
rs6958419	C	T	-0.0585718	0.0124994	7	16349864	14306	21.9583
rs73218807	G	A	-0.166211	0.0367938	4	31057482	14306	20.4066
rs7441445	T	C	0.05695	0.0126502	4	40707798	14306	20.2671
rs10167839	A	G	0.0519509	0.0116306	2	181882879	14306	19.9518
rs11783695	G	T	-0.0734114	0.0161398	8	144596903	14306	20.6886
rs17781867	C	T	0.0999271	0.0211728	17	71256018	14306	22.2746
rs3819978	C	T	-0.11504	0.0260137	1	241789757	14306	19.5566
rs6105066	T	C	-0.0607052	0.013425	20	13258628	14306	20.4467
rs6493760	T	C	-0.0535262	0.0115885	15	55439182	14306	21.3343
rs7117576	A	G	0.0829505	0.0170891	11	114023573	14306	23.5613
rs7583465	C	T	0.0527654	0.0112619	2	10533921	14306	21.9521
rs78572139	G	A	0.125038	0.0279411	5	15944587	14306	20.0261
rs78613526	G	A	0.167497	0.0367639	2	65925212	14306	20.7573
rs12406309	A	C	-0.063193	0.0142275	1	108074445	14306	19.7279
rs12986628	T	C	-0.0665937	0.0140168	2	238103439	14306	22.5719
rs1819812	G	T	0.0842356	0.0184893	7	151435722	14306	20.7563
rs2368224	T	G	0.199648	0.0438453	2	182656416	14306	20.734
rs2846589	T	G	-0.0522093	0.0116382	18	862477	14306	20.1245
rs2997412	G	A	0.0568439	0.0122325	13	62067781	14306	21.5942
rs4400279	A	G	0.0546114	0.0120077	7	16804578	14306	20.6846
rs4799823	C	T	0.0837001	0.0182263	18	33456427	14306	21.0889
rs55707116	C	A	0.0865522	0.0189141	9	79919385	14306	20.9404
rs58681734	A	G	0.0723875	0.0160787	9	137557890	14306	20.2687
rs61791565	T	C	-0.0523503	0.0117119	4	24655463	14306	19.9795
rs75140805	T	G	0.0836825	0.0176445	11	12148588	14306	22.4932
rs7635831	G	A	0.0618344	0.0129031	3	173040924	14306	22.9653
rs7693984	G	A	-0.102822	0.0235087	4	4268322	14306	19.13
rs78120384	A	G	-0.192815	0.0392045	3	106664363	14306	24.1885
rs11597105	A	G	0.114673	0.0250653	10	6512581	14306	20.9304
rs11864644	T	C	-0.139804	0.0318253	16	433078	14306	19.2972
rs12136548	C	T	0.0901946	0.0196476	1	115168097	14306	21.0738
rs12989336	G	A	-0.0846861	0.0187936	2	36259341	14306	20.3051
rs13163520	G	A	-0.127377	0.0233883	5	18662686	14306	29.6609
rs2909242	A	C	0.0909965	0.018351	8	129224680	14306	24.5884
rs3124783	G	A	0.11599	0.0249099	9	135838591	14306	21.6819
rs4388134	T	C	0.0904997	0.0203544	4	190110710	14306	19.7687
rs62167033	T	C	0.185289	0.0396295	2	144700007	14306	21.8606
rs78399089	T	C	0.144445	0.0326618	3	146290310	14306	19.558
rs934940	A	C	-0.105045	0.0229588	2	122096018	14306	20.934
rs10036909	C	T	0.185519	0.0400881	5	127861692	14306	21.4164
rs11787826	C	A	0.081327	0.0171154	9	34332382	14306	22.5785
rs1990708	A	C	-0.109619	0.0247785	2	206654123	14306	19.5714
rs2017373	C	T	0.0782258	0.0176841	14	34431996	14306	19.5674
rs7225245	A	G	-0.079173	0.0170421	17	48379615	14306	21.5828
rs11054680	T	C	-0.104751	0.0226997	12	12242455	14306	21.2949
rs11666533	C	T	-0.111689	0.0248436	19	11864932	14306	20.2112
rs149744580	A	G	0.169883	0.0315478	2	63366962	14306	28.9976
rs2834977	T	C	-0.0959995	0.0208261	21	36929643	14306	21.2482
rs2952020	A	G	0.0759019	0.0165764	8	26027842	14306	20.9664
rs3734633	G	A	-0.120957	0.02683	6	126111881	14306	20.3245
rs4869133	G	A	0.131186	0.027197	5	95717619	14306	23.2666
rs55756211	T	C	-0.115115	0.0240708	7	130972179	14306	22.8709
rs7199484	G	A	-0.0731428	0.0160172	16	49826299	14306	20.8531

## Sheet: genus2
SNP	effect_allele	other_allele	beta	se	chr	pos	samplesize	F
rs111862613	T	C	0.0911199	0.0196748	12	130309670	14306	21.4489
rs117107102	A	G	0.204406	0.0431629	18	49473635	14306	22.4267
rs11729256	T	C	0.0750473	0.0150184	4	95027272	14306	24.9702
rs12908520	G	A	0.061772	0.0130954	15	97570657	14306	22.2508
rs2602429	T	C	-0.0745352	0.0156201	16	81063149	14306	22.7696
rs4242783	A	G	-0.0685454	0.0147701	10	5064327	14306	21.5372
rs4936098	G	A	-0.0649225	0.0135934	11	130280667	14306	22.8105
rs61779207	G	A	-0.0760539	0.0167769	1	41074472	14306	20.5504
rs74542928	T	C	0.112623	0.0236434	4	100544188	14306	22.69
rs9349825	A	G	-0.0703407	0.0147133	6	56341481	14306	22.8556
rs941682	G	A	-0.0632957	0.0143777	20	31867840	14306	19.3807
rs2154444	G	T	-0.138234	0.0308961	21	36053643	14306	20.0181
rs34619204	G	A	-0.156037	0.0344392	21	40993008	14306	20.5281
rs4364940	A	G	0.126418	0.0282207	1	234126516	14306	20.067
rs4680035	G	A	0.119599	0.0259446	3	152805600	14306	21.2501
rs58212166	A	G	-0.161506	0.0359102	4	189076705	14306	20.2275
rs11585893	A	G	-0.0740746	0.0147633	1	10644351	14306	25.1751
rs13207588	A	G	-0.059205	0.0131195	6	41519430	14306	20.3649
rs1340391	T	C	-0.0592004	0.0132244	1	102960989	14306	20.04
rs17619981	T	G	0.0880978	0.0187002	19	24342250	14306	22.1941
rs2023437	T	C	-0.0782325	0.0167634	14	22045949	14306	21.7796
rs66710942	T	C	-0.0488038	0.0107412	3	77215327	14306	20.6444
rs6795673	C	T	0.0538565	0.0105251	3	10593224	14306	26.1833
rs11155559	T	C	0.0956023	0.0212961	6	148601905	14306	20.1529
rs12909713	C	T	-0.0550716	0.0120039	15	87145913	14306	21.048
rs13242616	C	T	0.0583747	0.0123176	7	122021518	14306	22.4593
rs199035	G	A	0.0559495	0.0119716	6	23435415	14306	21.8418
rs2276875	A	G	-0.0697176	0.0139537	4	5730954	14306	24.9635
rs2428166	G	A	-0.165859	0.0337309	6	110831148	14306	24.1781
rs35177866	A	G	0.0917125	0.0190133	3	181589155	14306	23.2671
rs62251337	G	A	0.0690763	0.0149374	3	44327429	14306	21.3849
rs72684847	T	C	-0.114369	0.0253873	4	102616869	14306	20.2947
rs76181748	C	T	-0.0778559	0.017164	8	105458416	14306	20.5753
rs77455852	T	G	-0.0891491	0.0195601	5	54107036	14306	20.7726
rs79795328	A	G	-0.0818645	0.0176441	4	114546595	14306	21.5274
rs10084203	G	A	-0.0549699	0.0123563	2	191304149	14306	19.7912
rs12034718	G	A	-0.0701199	0.0158213	1	67379595	14306	19.6426
rs12585793	T	C	-0.262206	0.0564729	13	27018240	14306	21.5578
rs2017189	T	G	0.0506956	0.011024	4	7460153	14306	21.1477
rs4962426	T	G	-0.0614216	0.0135979	10	126908208	14306	20.4032
rs56221232	T	C	0.0828027	0.0167401	2	153453410	14306	24.4666
rs62478070	T	G	0.224039	0.0494959	7	157688150	14306	20.4884
rs7322368	C	T	-0.0815733	0.0183167	13	100213990	14306	19.8336
rs11228830	A	G	0.135265	0.0298411	11	56664962	14306	20.5467
rs113054641	G	A	-0.144881	0.0274574	21	16550389	14306	27.8422
rs12304031	G	A	-0.0862781	0.0196846	12	129438771	14306	19.2109
rs12458763	A	C	0.122037	0.0269587	18	34091618	14306	20.492
rs1862649	G	A	0.113124	0.0248176	16	22172866	14306	20.7773
rs2114713	G	T	0.062721	0.0138998	15	80528373	14306	20.3615
rs62130338	A	G	0.0732608	0.0158324	19	49162501	14306	21.4116
rs62390301	T	C	-0.0872983	0.0174893	5	159867647	14306	24.9153
rs7083431	A	C	0.0703539	0.0144439	10	72711156	14306	23.7251
rs71428626	G	T	-0.133188	0.0289905	2	83093264	14306	21.1066
rs72814525	A	G	0.0664154	0.0149766	10	72443070	14306	19.6658
rs78453362	A	G	-0.14948	0.0327073	3	78740009	14306	20.887
rs9657374	C	T	0.0680719	0.0148172	8	4834406	14306	21.1059
rs11264403	G	A	-0.139061	0.0334454	1	155676492	14306	17.2877
rs115807074	A	G	-0.22736	0.0492575	5	84997131	14306	21.3051
rs116847295	C	T	0.110021	0.0246032	12	43485015	14306	19.9971
rs12341505	G	A	0.0810718	0.0180121	9	136710881	14306	20.2587
rs2795528	G	A	-0.184315	0.0392204	10	43270264	14306	22.085
rs2817172	C	T	0.058139	0.0124492	1	3041519	14306	21.8098
rs550843	T	C	-0.0783246	0.0169209	6	165722832	14306	21.4264
rs1010560	C	A	0.0580232	0.0122722	1	30400301	14306	22.3542
rs12794898	G	T	0.0903299	0.0197212	11	124554061	14306	20.9796
rs1519491	T	C	0.0499197	0.0113558	2	22079770	14306	19.3245
rs1576241	A	G	-0.0510343	0.0109535	6	72529277	14306	21.7079
rs2907920	G	A	-0.0561173	0.0126824	19	2600717	14306	19.579
rs4277593	G	A	-0.0585649	0.0109914	20	4319420	14306	28.3902
rs56405618	A	G	-0.08963	0.0186508	4	174468316	14306	23.0947
rs73031725	T	C	0.167591	0.0355224	11	134622282	14306	22.2585
rs73167075	T	C	0.0573137	0.0127573	3	165693143	14306	20.1836
rs74101919	T	C	-0.0718988	0.0144651	1	95424321	14306	24.7059
rs946513	T	C	-0.205899	0.0460018	10	15913820	14306	20.0336
rs10070053	A	G	0.0594312	0.0135375	5	34794789	14306	19.2731
rs12634070	T	C	0.0736486	0.0164921	3	180544880	14306	19.9424
rs2482516	C	T	0.0754415	0.0164619	9	25554068	14306	21.002
rs35890118	A	G	-0.066536	0.0147661	10	129715759	14306	20.304
rs61823518	A	C	-0.0955381	0.0215724	1	223688236	14306	19.6136
rs6677933	C	T	-0.0804405	0.0164216	1	112139008	14306	23.9949
rs72680320	T	C	-0.0649382	0.013919	4	131125786	14306	21.7663
rs9426473	A	G	0.0727361	0.0161662	1	4210455	14306	20.2434
rs75949021	T	C	-0.169667	0.0374238	2	175403951	14306	20.5541
rs10501370	C	T	-0.115589	0.0252489	11	58040621	14306	20.9579
rs10798999	C	T	0.0601661	0.0126752	1	34308917	14306	22.5317
rs10808115	C	A	0.0504747	0.0109922	7	100635375	14306	21.0852
rs117748144	T	C	-0.126582	0.028712	11	11771637	14306	19.4365
rs13116360	T	C	0.154124	0.0297185	4	111885431	14306	26.8959
rs17074066	T	C	-0.0813986	0.0189272	4	183709536	14306	18.4953
rs17474256	G	A	0.0810805	0.0184573	1	104524676	14306	19.2973
rs281379	A	G	-0.0499523	0.0112153	19	49214274	14306	19.8376
rs28584818	A	G	0.126115	0.0268627	3	64664456	14306	22.0411
rs60254196	G	A	0.0522832	0.0111865	7	148856720	14306	21.8442
rs630939	C	T	-0.0508914	0.0114352	18	48384463	14306	19.8062
rs6550770	C	T	0.198087	0.0443545	3	23663416	14306	19.9451
rs74018587	C	T	0.208943	0.043822	15	62014160	14306	22.7338
rs78056098	G	T	-0.0507411	0.0113758	11	123789877	14306	19.8955
rs949971	T	G	-0.0540164	0.0116101	3	110283389	14306	21.6461
rs10263623	C	T	0.193496	0.0439023	7	64894137	14306	19.4254
rs10458299	T	C	-0.187753	0.041969	7	135052348	14306	20.0132
rs11006576	A	G	-0.110167	0.024593	10	61322015	14306	20.0669
rs113893692	C	T	-0.185107	0.0403573	9	28245518	14306	21.0379
rs34297067	A	G	-0.186907	0.0341475	14	52185888	14306	29.9594
rs61841040	G	T	0.160621	0.0341609	10	9659749	14306	22.1078
rs6818880	G	A	0.110081	0.0245964	4	94712747	14306	20.03
rs77910827	C	T	0.201788	0.0413568	9	96597985	14306	23.8066
rs7827125	C	T	0.1223	0.0271331	8	4954912	14306	20.3167
rs7880204	T	C	-0.125454	0.0275303	1	171060821	14306	20.7657
rs9425984	T	C	-0.130234	0.0292347	1	34529736	14306	19.845
rs12129908	A	C	-0.0893273	0.0198333	1	195064019	14306	20.2852
rs12423772	G	T	0.14098	0.0295029	12	94515340	14306	22.8342
rs2973294	G	T	0.0923559	0.0195439	4	37526679	14306	22.3309
rs34561138	G	A	0.216145	0.045992	16	86480355	14306	22.0864
rs440215	T	C	-0.0932766	0.0195294	5	106882394	14306	22.8122
rs11617697	A	G	-0.143349	0.0286241	13	98785900	14306	25.0799
rs12964517	G	A	0.0587198	0.0123453	18	22460785	14306	22.6238
rs13082419	C	T	-0.0715522	0.016137	3	107736434	14306	19.6608
rs16884680	G	T	-0.0906428	0.0191909	8	114445055	14306	22.3088
rs35179274	C	T	-0.0627263	0.013786	14	51960625	14306	20.7025
rs3809430	T	C	-0.0548171	0.0118426	14	44975510	14306	21.4258
rs57199565	T	C	0.0783394	0.0160257	3	190223732	14306	23.8961
rs66746423	C	T	0.0751501	0.0164978	1	109398264	14306	20.7495
rs6704822	G	A	-0.0739179	0.0166705	2	203661779	14306	19.6608
rs72783037	C	A	0.0658926	0.0143747	16	60348381	14306	21.0124
rs73615400	T	C	-0.0956303	0.0193428	20	50140919	14306	24.4429
rs73849225	T	C	0.0975711	0.0224388	4	126371814	14306	18.9079
rs78250280	G	A	0.0749762	0.0164404	1	147291928	14306	20.798
rs876734	T	C	0.0618696	0.0132532	12	52423996	14306	21.7928
rs9316536	T	G	-0.0817111	0.0183121	13	51938576	14306	19.9107
rs10140184	A	C	0.0576795	0.012599	14	73181783	14306	20.959
rs10917203	A	C	0.0612633	0.0130917	1	22627266	14306	21.8982
rs112176119	C	T	-0.113455	0.0245762	16	73696771	14306	21.3117
rs13239072	G	A	0.0687427	0.0142728	7	43566344	14306	23.1972
rs17830032	G	A	-0.160597	0.0310515	20	57995506	14306	26.7491
rs1999224	G	T	-0.0949051	0.0203503	9	130498120	14306	21.7489
rs2012708	G	A	-0.0573202	0.0126905	16	84790559	14306	20.4013
rs2213117	T	G	0.0877797	0.0189012	11	131009660	14306	21.568
rs75586835	A	G	-0.114498	0.0263455	4	87891938	14306	18.8879
rs11126423	T	C	-0.0904399	0.0196301	2	74195551	14306	21.2263
rs11736617	G	A	-0.0759493	0.0172101	4	38917830	14306	19.4751
rs12812672	T	C	-0.096065	0.020828	12	18127597	14306	21.2733
rs149302	T	C	-0.0645635	0.0143225	5	14159925	14306	20.3206
rs16840310	G	A	0.0608052	0.0122149	1	240694163	14306	24.78
rs16940167	C	T	0.0732552	0.0159898	15	58683697	14306	20.989
rs17156849	G	A	-0.112891	0.0245292	7	28603985	14306	21.1813
rs62029761	A	G	0.128753	0.0276002	16	16006242	14306	21.7616
rs62200412	C	T	-0.0800851	0.0163834	20	4618639	14306	23.8944
rs72730932	C	A	-0.0899559	0.0177107	1	192019835	14306	25.7981
rs739451	C	T	0.0649589	0.0147534	9	136678954	14306	19.3862
rs9276029	A	G	-0.0811384	0.0185669	6	32695336	14306	19.0974
rs9837139	A	G	0.10752	0.0240482	3	29811865	14306	19.99
rs112362903	A	G	-0.149047	0.0333271	17	33761027	14306	20.001
rs12049454	T	C	-0.0647298	0.0134065	1	85228325	14306	23.3119
rs1426266	C	T	0.0665521	0.0137151	3	188224096	14306	23.5465
rs3842897	G	A	-0.112639	0.0242751	1	183503664	14306	21.5306
rs62414802	C	T	-0.0611904	0.013457	6	76598635	14306	20.6762
rs7119679	G	A	-0.0809085	0.0174782	11	94681786	14306	21.4287
rs76463770	A	G	0.19313	0.0419866	3	45479090	14306	21.1582
rs8076666	G	A	-0.088655	0.0198094	17	78223817	14306	20.0292
rs10781340	A	G	-0.0948915	0.0203221	9	78752170	14306	21.8031
rs111582866	G	A	-0.124265	0.026016	16	48742489	14306	22.8148
rs35509	G	A	0.128249	0.0268779	12	115493337	14306	22.7676
rs4822728	T	C	0.0705861	0.0151388	22	26891808	14306	21.7398
rs76022354	C	T	0.244638	0.0505504	10	94306385	14306	23.4206
rs78909003	T	C	-0.246256	0.0503924	9	105650242	14306	23.8805
rs9328464	T	C	0.0723095	0.0148799	6	8350917	14306	23.6151
rs9382510	C	T	-0.093521	0.0172649	6	55448491	14306	29.342
rs9895850	T	C	-0.192957	0.0416755	17	64535013	14306	21.4368
rs10885477	T	C	-0.135137	0.0301894	10	115332413	14306	20.0373
rs11080063	G	A	-0.0665238	0.0149837	17	26789271	14306	19.7113
rs111745969	A	G	0.120677	0.0265781	15	93110222	14306	20.6158
rs113593397	A	G	-0.128935	0.0282526	8	123973840	14306	20.8269
rs116500994	G	T	-0.13755	0.0293386	13	81685543	14306	21.9807
rs12701617	A	G	-0.0660617	0.0149427	7	38292857	14306	19.5453
rs1867876	T	C	0.0842919	0.0162192	11	18768068	14306	27.0093
rs4146507	C	T	0.079488	0.0177002	5	106209093	14306	20.1673
rs73139538	G	A	-0.148594	0.0327469	7	63323145	14306	20.5903
rs77293403	A	G	0.164556	0.0341775	5	77388406	14306	23.1818
rs80149660	C	T	-0.232987	0.0519183	10	129908282	14306	20.1383
rs9500080	C	T	0.0926764	0.0178886	6	105737322	14306	26.8402
rs9529719	C	T	-0.074038	0.0160494	13	70856516	14306	21.281
rs967319	T	C	0.0788638	0.0176744	3	60615680	14306	19.9098
rs10805326	A	G	-0.0775151	0.0139665	4	14324623	14306	30.8033
rs11109097	T	C	-0.0624272	0.0138539	12	97928437	14306	20.305
rs118030283	G	A	-0.151829	0.0324471	16	5993076	14306	21.8956
rs16938435	T	C	-0.112189	0.0235439	9	21502923	14306	22.7062
rs2098844	T	C	0.0575295	0.0128416	11	127703160	14306	20.0698
rs2702387	G	A	-0.0608559	0.0132145	4	179361262	14306	21.2082
rs4327025	G	A	-0.0810346	0.0154397	15	92446683	14306	27.5463
rs447950	A	G	0.0628342	0.0136652	5	148846426	14306	21.1427
rs478972	C	T	0.142681	0.0297116	11	125663184	14306	23.0611
rs6062862	A	G	0.0924508	0.0204658	20	61325223	14306	20.4063
rs62430350	T	C	0.151096	0.0351476	6	170918194	14306	18.4805
rs68093214	C	T	0.0662258	0.0149877	3	70657785	14306	19.5247
rs6875660	C	T	0.0890455	0.0193905	5	159686256	14306	21.0885
rs893394	G	A	0.0583322	0.0130729	2	20054971	14306	19.9101
rs9348442	C	T	0.099082	0.0221625	6	10303945	14306	19.9872
rs1031599	T	G	0.078627	0.0175644	3	66725825	14306	20.039
rs12566975	T	C	-0.0468097	0.0105787	1	185091351	14306	19.5797
rs1528479	A	G	0.0497799	0.0111919	2	167244051	14306	19.7834
rs1997204	C	T	0.108075	0.0242022	12	102046595	14306	19.9407
rs2385421	A	G	0.0746186	0.0180734	18	19743455	14306	17.0457
rs3821998	C	A	-0.0864066	0.0192519	4	38694566	14306	20.144
rs4738679	A	G	0.0520267	0.011404	8	59370320	14306	20.8132
rs6112314	A	C	-0.0561715	0.0108174	20	19300846	14306	26.9641
rs615997	T	C	0.0511752	0.0106491	3	23037786	14306	23.0937
rs62285313	A	G	0.0864203	0.0181565	3	177470032	14306	22.6552
rs72829893	G	T	0.117472	0.0268103	17	46694541	14306	19.1984
rs78068103	A	G	0.0886199	0.0194248	17	13816159	14306	20.8137
rs789029	C	T	-0.0641288	0.0137974	18	1053252	14306	21.6029
rs117467633	T	C	-0.169687	0.0383169	17	21157406	14306	19.6118
rs12127733	G	A	0.115182	0.0246006	1	234157721	14306	21.9219
rs12208226	C	A	-0.154739	0.0340372	6	22725908	14306	20.6677
rs12863463	G	A	-0.156365	0.0345372	13	47512191	14306	20.4977
rs17067076	G	A	-0.154631	0.0352194	18	58229086	14306	19.2765
rs1928659	T	C	0.102522	0.0226445	9	29334137	14306	20.4979
rs1929743	T	C	0.0837206	0.0190318	13	76829562	14306	19.3511
rs3756315	A	G	-0.0883469	0.0188397	5	149544722	14306	21.9905
rs6116753	G	A	0.0994748	0.0209139	20	5330700	14306	22.6233
rs2861203	G	A	0.0572304	0.0127279	3	172950553	14306	20.2181
rs72776675	T	C	-0.0647067	0.014797	10	14137663	14306	19.1228
rs9932954	A	G	-0.0561864	0.0115984	16	1100633	14306	23.4675
rs10952110	G	T	0.0487709	0.0109614	7	8497922	14306	19.7965
rs11263806	A	G	-0.0524615	0.0116758	17	35240097	14306	20.1887
rs12611395	G	A	0.0902532	0.0199652	19	21806125	14306	20.4352
rs160061	G	A	-0.0513831	0.0108094	5	6116659	14306	22.5963
rs28540839	A	C	0.0508285	0.0110591	8	84735080	14306	21.1239
rs2880566	T	C	0.0599578	0.0134693	17	30016653	14306	19.8153
rs4955932	T	C	-0.0492283	0.0109388	3	55181375	14306	20.253
rs59805249	T	C	0.0936162	0.0207982	5	90289997	14306	20.2605
rs68104925	T	C	-0.0549104	0.0115385	14	100177681	14306	22.647
rs7073658	G	T	0.0499621	0.0109693	10	62175024	14306	20.7455
rs73044693	A	G	-0.10758	0.0229884	19	51256120	14306	21.9001
rs7616165	G	T	-0.230542	0.0483465	3	190415145	14306	22.7389
rs76193507	A	G	-0.22973	0.0499776	3	161749981	14306	21.1293
rs7832116	A	G	-0.0714756	0.0151703	8	4842929	14306	22.1987
rs954878	A	G	-0.0520656	0.0109082	1	54578401	14306	22.7822
rs10417872	G	T	-0.118306	0.024522	19	28767353	14306	23.2756
rs123059	C	T	0.13671	0.0274694	17	2699935	14306	24.7686
rs12621813	G	A	0.108423	0.0239978	2	31266049	14306	20.4127
rs17168302	G	A	0.191857	0.0424761	7	14650221	14306	20.4017
rs2293361	C	T	-0.199221	0.0430969	2	54114864	14306	21.3687
rs4766997	C	T	0.114599	0.023839	12	113161438	14306	23.1092
rs55910161	C	T	0.146426	0.0307367	10	71518643	14306	22.6946
rs6674304	C	T	0.200758	0.0442121	1	116887742	14306	20.6188
rs7992246	C	T	-0.104232	0.0230786	13	113472525	14306	20.3978
rs10202904	G	T	0.112811	0.0239106	2	125440268	14306	22.2598
rs1334944	T	C	0.115197	0.0255492	10	112266046	14306	20.3295
rs4802933	G	A	0.135628	0.0308139	19	52925820	14306	19.3734
rs6776814	T	C	-0.188956	0.0419905	3	15053083	14306	20.2497
rs76029318	T	C	0.222849	0.0454319	13	41963791	14306	24.0602
rs894996	C	A	0.214213	0.0456045	4	104418307	14306	22.0636
rs10093869	A	G	-0.0577795	0.0125389	8	1266824	14306	21.2338
rs10423795	T	C	-0.0550695	0.0121164	19	49523088	14306	20.6574
rs28417404	A	G	-0.0726896	0.0161372	14	70944224	14306	20.2903
rs4793970	A	G	-0.0576329	0.0129154	17	46763962	14306	19.9125
rs6856150	A	G	-0.0881922	0.0194146	4	11907559	14306	20.635
rs74553962	T	G	0.121449	0.0264106	8	69677480	14306	21.1462
rs77779484	G	A	-0.133489	0.0268526	12	67655943	14306	24.7126
rs12206468	G	A	-0.133016	0.0269733	6	18093691	14306	24.3187
rs12925026	T	C	0.13559	0.030678	16	89792856	14306	19.5345
rs1954532	C	T	0.0826246	0.0175252	14	28151415	14306	22.2276
rs28889936	A	C	0.114051	0.0252838	4	89483300	14306	20.3476
rs62422654	C	T	0.0898456	0.0198088	6	170474630	14306	20.572
rs72866977	A	C	-0.130569	0.0281674	6	56160483	14306	21.4875
rs751183	C	T	0.0774322	0.0172216	1	76803093	14306	20.216
rs8076323	A	G	0.0715392	0.0156539	17	14881860	14306	20.8854
rs10464997	G	A	0.137691	0.0294804	8	20902693	14306	21.8145
rs11108500	A	G	-0.199099	0.0427327	12	96819204	14306	21.7079
rs111966731	T	C	0.213114	0.047162	15	93941937	14306	20.4192
rs12002250	A	C	0.217122	0.0466317	9	19682558	14306	21.6793
rs1569853	T	C	-0.138078	0.0296981	6	38550301	14306	21.6168
rs36057338	G	T	0.207847	0.0421439	4	189935314	14306	24.3231
rs3862635	C	T	-0.172142	0.0394026	11	126582578	14306	19.0864
rs4428215	G	A	0.130293	0.0242237	3	171947435	14306	28.9309
rs6000536	C	T	-0.130992	0.0253804	22	37421469	14306	26.6374
rs6993398	G	A	0.127217	0.0278855	8	115560689	14306	20.8129
rs736744	T	C	-0.117882	0.0211262	9	87514407	14306	31.1352
rs118038478	A	G	0.205676	0.0468917	16	47237609	14306	19.2387
rs12124567	A	G	-0.121281	0.0275017	1	3343802	14306	19.4476
rs12195431	T	C	0.196528	0.0442322	6	91019654	14306	19.7411
rs2240542	C	T	0.12085	0.0261776	2	242066314	14306	21.3125
rs2918132	T	C	0.114648	0.0254916	10	133000320	14306	20.2273
rs430270	A	C	0.139155	0.0297055	3	60474379	14306	21.9444
rs57404562	C	A	0.155486	0.0316057	2	12101762	14306	24.202
rs79263163	A	C	-0.143982	0.031501	11	39821773	14306	20.8914
rs9426434	T	C	-0.123657	0.0278514	1	29736216	14306	19.7126
rs9608249	A	G	-0.158213	0.0336317	22	24613952	14306	22.1303
rs9959718	G	A	0.133012	0.0275361	18	71442664	14306	23.3333
rs12740451	T	C	0.0697527	0.0153607	1	95178974	14306	20.6205
rs16910295	T	C	-0.0980434	0.020957	11	12009569	14306	21.8866
rs2160994	C	T	-0.0550687	0.0112481	12	50650057	14306	23.9691
rs2943022	T	C	0.0493786	0.0106763	5	89598914	14306	21.3912
rs302266	T	C	-0.0777312	0.0172985	1	194183650	14306	20.1917
rs329182	T	C	0.0690327	0.0152884	5	125076494	14306	20.3885
rs55858165	A	C	0.179284	0.0404954	15	86512809	14306	19.6007
rs57466170	C	T	0.0741405	0.0171601	15	37859065	14306	18.6669
rs6445851	A	G	0.0497336	0.0108158	3	57116228	14306	21.1438
rs6930661	C	T	-0.0961587	0.0204975	6	12774611	14306	22.0077
rs75326254	C	T	-0.104628	0.0230897	6	166170836	14306	20.5333
rs78753150	A	C	0.0968739	0.0214067	5	144135655	14306	20.4793
rs9300744	C	T	-0.0588452	0.0126228	13	103117486	14306	21.7325
rs10827477	A	G	-0.0547387	0.0115163	10	35262588	14306	22.5924
rs113753996	T	C	0.0820689	0.0174463	5	32477664	14306	22.1284
rs1223978	C	T	-0.0484169	0.0108254	13	108775162	14306	20.0035
rs1492620	T	C	-0.0830505	0.0180073	6	50405920	14306	21.271
rs2482038	C	A	0.0518991	0.0108777	10	12835085	14306	22.7638
rs2791343	T	C	0.051717	0.0113369	8	131316030	14306	20.8103
rs2833828	G	A	0.0489617	0.0108702	21	33811886	14306	20.2879
rs4955951	A	G	-0.0713749	0.0165826	3	55243531	14306	18.5262
rs6121460	G	A	0.0932955	0.0199206	20	60293505	14306	21.9339
rs79968837	A	G	-0.0950311	0.0193507	20	41177956	14306	24.1178
rs8053158	G	A	0.0740543	0.0159151	16	86769909	14306	21.6512
rs10274562	C	T	0.110917	0.0244556	7	11222521	14306	20.5703
rs12636310	G	A	0.132725	0.0282037	3	185469491	14306	22.1459
rs12724320	C	T	-0.120881	0.0249229	1	179370499	14306	23.5244
rs1416041	A	C	-0.182339	0.0339898	6	105073676	14306	28.7781
rs2729556	T	C	0.109097	0.0233699	7	111763988	14306	21.7927
rs4490371	T	C	-0.111816	0.0248963	3	76205107	14306	20.1715
rs79113084	C	T	-0.152166	0.0317519	12	29634919	14306	22.9666
rs9729514	G	A	-0.184934	0.0394616	1	219901055	14306	21.9626
rs11581881	C	T	0.0661211	0.0144736	1	9361576	14306	20.8702
rs12189346	G	A	0.0684961	0.014558	5	141395140	14306	22.1375
rs12336782	T	C	-0.0856047	0.0189311	9	13609119	14306	20.4477
rs12485353	G	A	-0.0607903	0.0130847	3	197049996	14306	21.5845
rs12781711	C	T	-0.0656129	0.0117477	10	2219930	14306	31.1941
rs16918863	A	C	0.111491	0.0240157	10	19780463	14306	21.5521
rs2730183	G	A	-0.0488692	0.0109907	8	40311885	14306	19.7706
rs4385846	T	G	-0.0598404	0.0131807	10	115650278	14306	20.6116
rs75088940	T	C	-0.0942968	0.0200712	12	30245557	14306	22.0723
rs76973485	G	T	0.194976	0.0418213	3	9534657	14306	21.7354
rs9313055	T	C	0.105087	0.023446	5	3628882	14306	20.0891
rs10495392	T	C	0.082486	0.0187194	1	237422989	14306	19.4168
rs10791168	G	A	0.0664624	0.0150069	11	131659000	14306	19.6142
rs10941294	C	T	-0.122057	0.0260017	5	36435597	14306	22.0354
rs115777838	T	C	-0.18835	0.0386643	5	26110626	14306	23.7307
rs12638134	T	G	0.0582548	0.0119657	3	101334609	14306	23.7021
rs34402072	C	T	-0.0688023	0.0156083	8	3636548	14306	19.431
rs56105232	G	A	0.139276	0.0299132	9	14363769	14306	21.6784
rs72809222	T	C	0.0671775	0.0139838	2	57205854	14306	23.078
rs73186226	G	A	-0.0993852	0.0216819	3	123829361	14306	21.0111
rs853612	A	G	-0.0528257	0.0119367	10	119928413	14306	19.5849
rs995642	C	T	0.060048	0.0126417	2	134854659	14306	22.5624
rs10931481	A	G	-0.0610096	0.0130484	2	191954852	14306	21.8616
rs12079579	A	G	0.0955324	0.0213436	1	161880482	14306	20.0339
rs12539819	C	T	0.110654	0.0240684	7	153487396	14306	21.1368
rs1391597	C	T	0.0590284	0.0124874	12	61119266	14306	22.3449
rs2047242	A	G	-0.067603	0.0133738	10	29201860	14306	25.5518
rs2166943	C	A	-0.0566974	0.0123497	8	137090850	14306	21.0772
rs289410	A	G	0.0654926	0.0139101	15	85563483	14306	22.1679
rs431418	G	A	0.094737	0.0210157	5	166419552	14306	20.3213
rs71386687	T	G	0.121037	0.02386	16	2767894	14306	25.7333
rs73802842	C	A	0.0736808	0.0169665	4	18824860	14306	18.8592
rs9870933	G	A	-0.0621643	0.0126072	3	112372317	14306	24.3134
rs10028567	C	T	-0.0921167	0.0191881	4	53657577	14306	23.0469
rs10448310	A	G	-0.0517935	0.0111324	9	93556174	14306	21.6458
rs11110281	T	C	-0.137519	0.0227398	12	100584014	14306	36.5723
rs11720390	G	A	0.107024	0.0228121	3	94103591	14306	22.0106
rs11764382	A	G	-0.0695345	0.0143671	7	46774896	14306	23.4241
rs17708276	A	G	-0.0793955	0.0170628	8	10199548	14306	21.6517
rs1918540	A	G	-0.059639	0.0128148	11	131649446	14306	21.6589
rs2370083	G	T	-0.0816836	0.0185851	14	97526750	14306	19.317
rs57646748	G	A	-0.0907696	0.0200344	4	37452858	14306	20.5271
rs6806351	T	C	-0.0633829	0.0136647	3	132058723	14306	21.5151
rs71481756	T	G	0.0931048	0.0207949	10	8102404	14306	20.0461
rs7916711	A	G	0.102891	0.0217362	10	28588269	14306	22.4072
rs10898797	C	T	0.12238	0.0274683	11	87588698	14306	19.8499
rs112102233	A	G	-0.216348	0.0477575	10	46098286	14306	20.5221
rs1232220	T	G	0.143869	0.031828	6	102680257	14306	20.4322
rs17706273	T	C	-0.140368	0.0274708	5	16388259	14306	26.1092
rs191093	G	A	0.159008	0.0353306	12	77390329	14306	20.2552
rs4904512	T	C	-0.117151	0.0250306	14	89595945	14306	21.9053
rs55799124	A	G	-0.11435	0.0238604	17	3738781	14306	22.9677
rs67476743	T	G	0.132164	0.022208	19	1030320	14306	35.4166
rs6920448	C	T	-0.141081	0.0305446	6	5755626	14306	21.3338
rs7019909	T	C	0.144156	0.0301626	9	33113322	14306	22.8417
rs7333521	T	C	-0.207191	0.0453121	13	81593016	14306	20.908
rs75091807	G	T	-0.184966	0.0383029	13	35023691	14306	23.3196
rs7561370	C	T	-0.131341	0.0286292	2	57810406	14306	21.0466
rs1882878	A	G	-0.0768966	0.0163908	21	30010673	14306	22.0097
rs2013594	C	T	0.0720698	0.0155153	11	44302154	14306	21.5768
rs55807413	A	G	0.107329	0.0237633	11	2956783	14306	20.3996
rs62376424	C	T	-0.0762216	0.0163499	5	119914285	14306	21.7333
rs6656807	G	A	-0.0703062	0.0153954	1	178945043	14306	20.8548
rs742016	A	G	-0.0688571	0.0149769	22	45604800	14306	21.1375
rs11899949	G	A	0.130568	0.0276239	2	38049069	1531	22.341
rs12512543	A	C	-0.178036	0.0374344	4	9608445	1531	22.619
rs173120	C	T	-0.13381	0.0290127	13	72876881	1531	21.2716
rs1882775	A	G	-0.13827	0.031273	21	40405606	1531	19.5487
rs2546432	C	T	0.110803	0.0249655	5	180579462	1531	19.698
rs342302	A	G	-0.152754	0.0351572	7	106378229	1531	18.878
rs4764863	G	A	0.121561	0.0246058	12	102514184	1531	24.407
rs4895919	C	T	0.116918	0.0247515	6	131630319	1531	22.3131
rs56349194	A	G	-0.158501	0.0315231	11	9312796	1531	25.2817
rs911666	T	C	-0.118576	0.0263146	14	96071125	1531	20.3049

## Sheet: genus3
SNP	effect_allele	other_allele	beta	se	chr	pos	samplesize	F
rs1107244	G	A	0.0758558	0.0171182	13	38057357	14306	19.6364
rs11769002	G	A	-0.0528793	0.0109389	7	62443498	14306	23.3681
rs11958296	A	G	-0.0981222	0.0218272	5	177755179	14306	20.2087
rs12990744	C	T	-0.0776618	0.0172986	2	178000949	14306	20.1555
rs1689282	A	C	-0.0520061	0.0113942	9	14080129	14306	20.8325
rs2290844	C	T	0.0813969	0.0191632	10	127787142	14306	18.0418
rs2450745	A	C	-0.080524	0.0184702	8	144428720	14306	19.0067
rs2875322	C	T	0.0580945	0.0131432	11	130887552	14306	19.5374
rs34417064	A	G	-0.048202	0.0106868	17	52776479	14306	20.3439
rs4810359	A	G	-0.0652428	0.0146155	20	41191335	14306	19.9268
rs7129639	A	C	0.0524955	0.0109584	11	17511427	14306	22.9483
rs8130320	A	G	-0.049002	0.010717	21	40580258	14306	20.9065
rs1901739	G	T	-0.115769	0.0248626	5	114286707	14306	21.6816
rs35110698	T	C	-0.146322	0.0320852	12	28018998	14306	20.7974
rs35778461	C	T	0.146679	0.0297186	9	100150556	14306	24.3601
rs594561	T	C	-0.112231	0.0251681	11	88632972	14306	19.885
rs602075	G	A	-0.168974	0.0296976	9	79110160	14306	32.3741
rs6742198	A	G	-0.149152	0.0316484	2	33607071	14306	22.2103
rs76904847	G	A	0.148523	0.0334857	7	137968010	14306	19.6729
rs7898615	T	G	0.167966	0.0373586	10	122413451	14306	20.2144
rs10150232	A	G	0.0567088	0.0124877	14	30418008	14306	20.6222
rs11018566	A	G	-0.156465	0.0366032	11	89040226	14306	18.2724
rs115414803	A	C	-0.144356	0.0317524	4	88163243	14306	20.6689
rs1272208	T	G	0.0611743	0.0129831	9	78630894	14306	22.2014
rs1431492	C	T	-0.0654996	0.0146188	3	150855371	14306	20.0749
rs17734739	T	C	0.0660052	0.014908	2	211663702	14306	19.6028
rs34449434	A	C	-0.0497004	0.0113402	12	76523655	14306	19.2078
rs4669806	G	T	0.0576389	0.0122994	2	12200752	14306	21.9616
rs6494922	A	G	0.0903106	0.0202257	15	33459867	14306	19.9375
rs6563550	T	C	0.0877135	0.0176745	13	38058413	14306	24.6285
rs7155595	C	A	0.0539336	0.0118903	14	77502546	14306	20.5747
rs8005030	C	T	0.0554447	0.0117854	14	30607199	14306	22.1325
rs9347879	T	C	0.050618	0.011049	6	165015261	14306	20.9877
rs12022129	A	G	-0.0619356	0.0138937	1	207003374	14306	19.8722
rs182549	T	C	-0.119703	0.0127294	2	136616754	14306	88.4289
rs2491158	A	G	-0.0712624	0.015983	10	126089703	14306	19.8794
rs2686790	C	T	-0.070741	0.0157926	7	48090746	14306	20.0648
rs4957061	T	C	0.0534239	0.0117431	5	521096	14306	20.6969
rs540489	T	G	-0.0637641	0.0138746	17	72897722	14306	21.1209
rs55888705	A	G	0.0546319	0.0121139	4	1517826	14306	20.3388
rs5746486	T	C	-0.0536216	0.0120801	22	18354272	14306	19.7033
rs62181700	G	A	-0.0624643	0.0131205	2	189805784	14306	22.6654
rs7322849	T	C	0.112428	0.0201813	13	112859829	14306	31.0349
rs75344046	C	T	0.232354	0.0505979	21	31861790	14306	21.088
rs857444	C	T	0.0558234	0.0121219	6	14617591	14306	21.2076
rs11069458	C	T	0.0680947	0.015503	13	102402685	14306	19.2928
rs1241171	G	A	-0.0692654	0.0150148	1	103299921	14306	21.2811
rs1571225	T	C	-0.0826826	0.0170621	9	4940871	14306	23.4835
rs1969927	A	G	-0.0564589	0.0126935	12	100786847	14306	19.7835
rs2728491	T	G	0.0627416	0.0139456	7	47211732	14306	20.2412
rs3827020	C	T	0.0766479	0.0160642	20	61980991	14306	22.7658
rs4798126	G	A	0.073288	0.016799	18	3765773	14306	19.0326
rs542415	T	C	-0.0613623	0.0133436	15	50011554	14306	21.1474
rs60178956	G	A	-0.0624818	0.0141485	8	90878338	14306	19.5023
rs6793291	A	C	-0.112729	0.0241633	3	194419531	14306	21.765
rs72676854	T	C	0.123209	0.026882	8	109990939	14306	21.0069
rs7802841	A	C	-0.0670097	0.0137701	7	138583840	14306	23.6811
rs9899990	A	G	-0.102702	0.0233878	17	9121579	14306	19.2832
rs115043014	G	A	-0.206605	0.043992	1	175757311	14306	22.0564
rs2788271	G	T	0.0575596	0.0133492	1	219117743	14306	18.592
rs10090365	G	A	0.0834413	0.0180989	8	138638199	14306	21.2548
rs10809135	C	T	-0.0834858	0.0182426	9	10611282	14306	20.9436
rs36155147	T	C	-0.104966	0.0240995	7	352368	14306	18.9706
rs4294381	C	T	-0.112197	0.023186	1	224688107	14306	23.4159
rs4678258	T	C	0.0986136	0.0215646	3	137945192	14306	20.9118
rs6489992	A	G	-0.0840437	0.0187031	12	115352769	14306	20.1922
rs6494306	A	G	-0.0969304	0.0214221	15	62394540	14306	20.4737
rs7400877	C	T	0.0951085	0.0212799	14	76403542	14306	19.9756
rs9973954	G	A	-0.0892075	0.0195401	2	19885907	14306	20.8425
rs11532348	C	T	-0.103931	0.0226826	12	98289796	14306	20.9945
rs12684609	T	C	0.100827	0.0220366	9	137784868	14306	20.9346
rs12996055	A	C	0.0921817	0.0209405	2	137223458	14306	19.3783
rs143662916	C	T	0.253264	0.0540141	11	103549974	14306	21.9853
rs189356	G	A	0.0781125	0.0171916	20	57574851	14306	20.6447
rs213863	T	C	0.0887412	0.0188377	6	97234939	14306	22.1919
rs305411	A	G	0.129218	0.0264518	1	88233128	14306	23.8636
rs3828477	G	T	-0.0912179	0.019569	3	46483717	14306	21.7282
rs72821405	T	C	-0.147365	0.0319978	6	4714797	14306	21.2104
rs74919520	G	A	0.125703	0.0276296	2	32242452	14306	20.6987
rs10810043	G	A	-0.0515518	0.0115923	9	13799809	14306	19.7765
rs11077359	C	T	0.0645443	0.0148833	17	76343961	14306	18.8069
rs11080344	C	T	0.0516921	0.0113054	17	26104511	14306	20.9063
rs13247359	G	A	0.051211	0.0113031	7	76357726	14306	20.5273
rs13394391	C	T	-0.0709302	0.0150918	2	240727657	14306	22.0892
rs178271	C	T	-0.145257	0.0294239	22	21331556	14306	24.371
rs4575475	A	G	-0.0619514	0.0137787	14	99141751	14306	20.2156
rs7521171	A	G	0.0596434	0.0129279	1	149998497	14306	21.2848
rs8100692	T	C	0.0577411	0.0113476	19	40032132	14306	25.8918
rs11150408	G	T	-0.0488254	0.0109063	16	81803497	14306	20.0418
rs12537781	T	C	-0.055544	0.0125223	7	154978183	14306	19.6746
rs13279148	G	A	0.0715309	0.0150878	8	127905865	14306	22.4769
rs1899291	T	C	-0.0697217	0.0150285	4	60992340	14306	21.5231
rs3005511	G	A	-0.0516127	0.0112852	6	74605806	14306	20.9168
rs345219	G	T	0.0497368	0.0112621	3	6826520	14306	19.5037
rs3752849	G	A	0.163846	0.036608	11	8729057	14306	20.0318
rs4793307	C	T	0.0574165	0.0122472	17	70733523	14306	21.9786
rs62503162	A	G	-0.0974091	0.0194379	8	15768657	14306	25.1131
rs73729431	C	T	-0.13745	0.0299983	6	25078050	14306	20.994
rs1434153	G	A	-0.0684526	0.0152443	2	34595533	14306	20.1635
rs16936671	C	T	-0.0968026	0.0217883	10	36394609	14306	19.7391
rs17804233	C	T	0.0662914	0.0144203	5	77815056	14306	21.1332
rs2901723	A	C	-0.0641339	0.0144295	11	36871523	14306	19.7548
rs340991	A	G	-0.0740482	0.0158891	5	34892042	14306	21.7185
rs3804326	A	G	0.14147	0.0336352	6	24292185	14306	17.6905
rs45480394	T	G	-0.0687134	0.0151835	19	55857777	14306	20.4804
rs4697572	A	G	-0.0810636	0.0163308	4	25446787	14306	24.6398
rs58236560	G	T	-0.111157	0.0234426	11	121876913	14306	22.4834
rs61806970	C	T	0.142548	0.0320688	1	167818597	14306	19.7586
rs622418	A	G	-0.0668051	0.0143224	9	90586043	14306	21.7564
rs6474512	C	A	-0.067015	0.0143201	8	38780606	14306	21.9004
rs710230	C	T	-0.143381	0.0281514	1	42333631	14306	25.9408
rs7221249	G	A	-0.0839861	0.0142741	17	10177708	14306	34.6192
rs9590927	A	G	0.0646003	0.0143479	13	46372065	14306	20.2718
rs112767262	T	C	0.0732963	0.0163589	16	3750623	14306	20.075
rs113127095	A	G	0.151009	0.0323434	13	23253392	14306	21.7989
rs113513883	A	G	0.172283	0.038041	7	140678199	14306	20.5107
rs1154904	G	A	0.0613376	0.0130644	11	134774845	14306	22.0432
rs118526	A	C	0.0594401	0.013598	5	79863544	14306	19.1077
rs2798105	A	G	-0.100851	0.0222045	1	48961903	14306	20.629
rs4731451	G	A	-0.0609885	0.0135157	7	128054100	14306	20.3619
rs57024273	T	C	0.0626172	0.0139919	2	236515155	14306	20.0278
rs592299	T	C	-0.0592004	0.0129486	9	136179347	14306	20.9028
rs73208162	A	G	-0.119296	0.024839	21	39324484	14306	23.0666
rs112617308	T	C	-0.170873	0.0362844	10	94185213	14306	22.1772
rs12151423	G	A	-0.101329	0.0227324	2	218237281	14306	19.869
rs13139592	T	C	-0.145997	0.0327192	4	144665178	14306	19.9105
rs1384962	G	A	-0.120888	0.0266264	14	23060552	14306	20.613
rs2913110	T	C	-0.105143	0.022942	10	22892667	14306	21.0038
rs4862235	A	G	-0.104806	0.0225751	4	184628931	14306	21.5533
rs62348779	T	C	-0.201481	0.043286	5	17460096	14306	21.6657
rs6591893	A	G	-0.108225	0.0240319	11	80236833	14306	20.2805
rs720439	G	A	0.111927	0.0251252	22	48190598	14306	19.845
rs73199919	T	C	-0.236717	0.0531335	4	6856564	14306	19.8482
rs1020520	T	G	-0.0590705	0.0132929	7	33603146	14306	19.747
rs10444197	A	G	-0.0505823	0.0113455	10	2215931	14306	19.877
rs11052069	C	T	-0.0477832	0.0107833	12	32713919	14306	19.6357
rs11720857	C	T	0.0630776	0.0144485	3	113794507	14306	19.0592
rs12906958	C	T	-0.0533159	0.0115935	15	36911598	14306	21.1487
rs17159861	C	T	0.0962228	0.0168388	7	31085162	14306	32.6538
rs2644213	A	G	-0.0538845	0.0121245	10	84506096	14306	19.7515
rs4076415	G	T	-0.0515152	0.0110294	15	86440997	14306	21.8156
rs62024432	C	T	-0.0769698	0.0172101	15	97869293	14306	20.002
rs6762473	A	C	-0.0521584	0.0112353	3	127139574	14306	21.5516
rs76898927	G	A	0.123055	0.0266375	3	81595477	14306	21.3408
rs79895140	T	C	-0.0641017	0.0141153	2	50797401	14306	20.6233
rs9648214	T	C	-0.0828719	0.016431	7	16380806	14306	25.4382
rs182318	G	A	-0.0824941	0.0195615	11	31098691	14306	17.7845
rs2200429	A	G	-0.0888825	0.0198479	13	107563458	14306	20.0541
rs265534	T	G	-0.0563756	0.0120127	10	83092007	14306	22.0242
rs4583233	A	C	0.0670205	0.0128122	16	81820486	14306	27.3633
rs56080211	T	C	-0.123093	0.0282743	2	110260993	14306	18.9532
rs6923695	T	G	0.103268	0.0229525	6	70956815	14306	20.2428
rs10131724	C	A	0.199832	0.0414577	14	52219066	14306	23.2338
rs10923018	G	A	0.0726438	0.0160924	1	88523399	14306	20.3777
rs11637981	T	G	0.073258	0.0160888	15	61289622	14306	20.733
rs13025464	C	T	0.0737077	0.0163786	2	201610645	14306	20.2522
rs139749	C	T	-0.0845439	0.0171791	22	25303055	14306	24.2194
rs16891896	G	A	-0.174787	0.0390573	5	33897589	14306	20.0269
rs17519472	C	T	0.107804	0.0233984	12	30360954	14306	21.2274
rs209813	G	A	-0.103488	0.0236391	6	11953633	14306	19.1654
rs2116427	A	G	0.0911461	0.0182353	5	121182996	14306	24.9833
rs2229917	A	G	0.153538	0.0323922	9	130980937	14306	22.4673
rs2418654	C	T	-0.0748879	0.0165852	2	71247578	14306	20.3883
rs2817174	C	T	-0.0734306	0.0163687	1	3044181	14306	20.1245
rs57340348	T	C	-0.0979429	0.0212166	6	130030114	14306	21.3105
rs606117	G	A	-0.0833243	0.018056	9	2539358	14306	21.2961
rs6676699	T	G	0.0888124	0.0196447	1	197978281	14306	20.4388
rs7000472	G	A	0.0762282	0.016523	8	138626268	14306	21.284
rs72836424	C	T	-0.139825	0.030069	10	129037453	14306	21.6238
rs73139629	A	C	-0.115098	0.0247909	12	63306003	14306	21.5551
rs10927394	G	T	-0.232262	0.0512364	1	245267339	14306	20.5494
rs114946999	C	T	-0.0861565	0.01896	2	37125235	14306	20.649
rs11776390	T	C	-0.078354	0.017183	8	38593645	14306	20.7933
rs1271565	C	T	-0.0576251	0.0119649	14	64044097	14306	23.1956
rs12753492	A	C	0.0641305	0.0149933	1	14201546	14306	18.2951
rs2835874	T	C	-0.0866356	0.0196496	21	39027901	14306	19.4395
rs6910935	G	A	-0.134864	0.0277032	6	131587157	14306	23.6991
rs75499067	C	T	0.227585	0.0465522	16	6099863	14306	23.9005
rs79656633	T	C	0.145631	0.0323019	1	111036827	14306	20.326
rs9536330	T	C	-0.048317	0.010797	13	53567017	14306	20.026
rs114873521	C	T	-0.130067	0.0294087	5	168218403	14306	19.5606
rs11811696	T	C	-0.116063	0.0241012	1	237351354	14306	23.1905
rs12030302	G	A	0.0692276	0.0137467	1	77887835	14306	25.3607
rs34066017	A	G	0.0764294	0.0159789	11	44849689	14306	22.8785
rs806808	C	T	-0.0667272	0.0136557	10	32381186	14306	23.8769
rs12513188	G	A	0.0903906	0.0195276	4	71000791	14306	21.4264
rs17586763	T	C	-0.227285	0.0510135	13	50932063	14306	19.8505
rs1926302	G	A	-0.107972	0.0231421	1	65153340	14306	21.7679
rs34187114	C	A	-0.104505	0.022601	8	138623633	14306	21.3805
rs35228298	G	A	0.0934832	0.0202886	3	85392882	14306	21.2306
rs4541991	T	C	-0.0927334	0.0194435	9	105004835	14306	22.747
rs607782	C	T	0.0854214	0.0172515	6	4148609	14306	24.5177
rs62113381	T	C	-0.105447	0.0232029	19	7668225	14306	20.653
rs73011279	T	C	-0.0961669	0.0199336	19	15020095	14306	23.2745
rs75764681	T	C	-0.283103	0.0598999	10	4494630	14306	22.3376
rs8113760	G	A	0.078999	0.01734	19	43851935	14306	20.7561
rs10048062	C	T	-0.147352	0.0336531	15	98476920	14306	19.1718
rs12452946	A	G	-0.105833	0.0228941	17	17253288	14306	21.3695
rs1484873	G	A	0.227831	0.046335	18	43206985	14306	24.1773
rs17167098	G	A	-0.169366	0.0352068	7	133154356	14306	23.1419
rs2154047	A	C	0.192557	0.0420093	14	95452797	14306	21.0101
rs36081916	T	C	-0.18123	0.0402987	7	93527414	14306	20.2245
rs3791893	A	G	0.147035	0.034023	2	218819396	14306	18.6765
rs609430	T	G	-0.112045	0.0239328	4	169178315	14306	21.9178
rs672217	G	A	0.164146	0.0349993	18	60125134	14306	21.9959
rs10044993	A	C	-0.139547	0.0316748	5	58424440	14306	19.4095
rs13128780	T	C	-0.149725	0.0312777	4	166058998	14306	22.915
rs13249325	T	G	-0.100023	0.0225883	8	14853525	14306	19.608
rs17092615	G	A	0.152235	0.0337867	14	95973619	14306	20.3019
rs72759041	G	T	-0.126025	0.0282242	15	89577376	14306	19.9375
rs11128180	A	G	0.0648288	0.0140126	3	70592215	14306	21.4042
rs12072562	T	C	0.133104	0.0303566	1	105287469	14306	19.2254
rs12673420	G	A	0.0554351	0.0118375	7	71303007	14306	21.9306
rs12747809	A	G	0.062197	0.0125685	1	240359089	14306	24.4891
rs12894272	G	A	-0.0579792	0.0125229	14	40536481	14306	21.4355
rs233486	G	A	0.0799088	0.017766	6	14817584	14306	20.2307
rs2444793	T	C	0.0542433	0.0118188	6	81318836	14306	21.0642
rs2726805	A	G	0.0548397	0.0120844	4	183247601	14306	20.594
rs2882478	G	A	-0.0577091	0.0118338	2	49904589	14306	23.7815
rs35182105	A	G	-0.109724	0.024221	12	24572337	14306	20.522
rs6656451	T	C	0.05436	0.011947	1	65990422	14306	20.7034
rs7629954	A	G	0.108441	0.023825	3	154242406	14306	20.7167
rs10414815	C	T	-0.10453	0.0230253	19	42586245	14306	20.6097
rs11192447	A	G	0.126592	0.024345	10	83848397	14306	27.0391
rs12346653	C	T	0.0657686	0.0139569	9	92267239	14306	22.2054
rs17730011	G	A	-0.0702357	0.015706	6	84772845	14306	19.9979
rs2833528	T	C	0.0562148	0.0127763	21	33193567	14306	19.3594
rs336138	G	T	0.0779543	0.0171865	5	8146371	14306	20.5734
rs4576377	C	A	0.0572001	0.0127043	7	81410263	14306	20.2718
rs72894957	G	A	0.222263	0.0486425	2	185862591	14306	20.8787
rs74315802	G	T	0.0867262	0.0183477	14	29872341	14306	22.3428
rs9981767	A	C	0.0655062	0.0131994	21	44079875	14306	24.6295
rs56791201	C	T	-0.051823	0.0110697	2	57701660	14306	21.9166
rs1035588	A	G	-0.108148	0.0236848	2	150077190	14306	20.8496
rs17148768	G	A	0.140434	0.0295602	10	10777085	14306	22.5699
rs2759329	A	G	0.111131	0.0237218	1	231960352	14306	21.947
rs35225860	A	G	-0.223604	0.0482391	1	247642270	14306	21.4863
rs61090148	A	G	-0.104783	0.0231343	4	174810498	14306	20.5149
rs62112538	C	T	-0.19943	0.0407033	19	4925018	14306	24.0061
rs72691585	C	A	-0.249079	0.0520814	9	21884425	14306	22.8723
rs7540303	C	T	0.108044	0.023638	1	179629191	14306	20.892
rs8066522	A	G	0.106529	0.0240379	17	59632873	14306	19.6401
rs9460691	C	A	0.119966	0.0268645	6	10422207	14306	19.9415
rs11627628	T	C	0.143961	0.0290223	14	21479605	14306	24.6052
rs11990279	T	C	-0.0824934	0.0180457	8	11116314	14306	20.8973
rs12649930	T	G	0.121589	0.0259612	4	3656291	14306	21.9351
rs133832	A	C	-0.0795527	0.0162411	22	44834707	14306	23.9927
rs16866406	A	G	0.0988765	0.0208795	2	179457147	14306	22.4257
rs16934185	A	G	-0.129568	0.028157	9	1798324	14306	21.175
rs234108	A	G	0.0749553	0.0152632	1	184942671	14306	24.1165
rs36095275	C	T	-0.0752368	0.0156861	14	32270129	14306	23.0054
rs4506202	G	A	0.0711323	0.0152261	8	21598077	14306	21.8251
rs61883564	A	G	-0.101351	0.0221016	11	79013843	14306	21.0285
rs75453768	G	T	0.12212	0.0268629	10	116469806	14306	20.6665
rs761240	G	T	0.17664	0.0388812	20	49507892	14306	20.6395
rs9393920	G	A	0.0744662	0.0151081	6	28580593	14306	24.294
rs10842464	C	T	0.0758215	0.0172568	12	25249743	14306	19.3048
rs140997932	T	C	-0.162376	0.0354178	3	149298792	14306	21.0184
rs145020347	A	G	-0.12465	0.0262323	11	114526679	14306	22.5794
rs17109926	A	G	-0.0988335	0.0216172	12	71978728	14306	20.903
rs17785622	A	G	0.248065	0.0524304	6	83459314	14306	22.3854
rs2081023	A	G	-0.122561	0.0236507	5	174606261	14306	26.8545
rs3008582	T	C	0.10572	0.0227246	1	195971173	14306	21.6432
rs3801748	G	A	0.0779721	0.0171691	7	81759508	14306	20.6245
rs4756632	G	T	-0.138905	0.0289897	11	41079703	14306	22.9588
rs4767113	C	T	0.0882466	0.018382	12	114131978	14306	23.0468
rs7240324	T	G	-0.10229	0.0226948	18	69623804	14306	20.3149
rs9602779	A	C	-0.106692	0.0220264	13	86162420	14306	23.4626
rs9900242	A	G	-0.0852967	0.0175212	17	69135631	14306	23.6994
rs10899911	A	G	-0.0717102	0.0148151	10	44293839	14306	23.4289
rs11715853	G	A	-0.0662952	0.0146114	3	30163689	14306	20.5864
rs2090816	C	A	-0.0840967	0.0177315	6	137615592	14306	22.494
rs35055552	T	C	0.109554	0.0235433	8	114804024	14306	21.6532
rs55877868	A	C	-0.104458	0.0228089	17	14692867	14306	20.9737
rs62273907	A	G	0.229468	0.0502262	3	156550415	14306	20.8729
rs6809952	G	A	-0.0684957	0.0150892	3	193896709	14306	20.606
rs6828768	C	T	0.0636852	0.0132645	4	65556925	14306	23.0513
rs7303158	C	T	0.0646859	0.0134256	12	5275540	14306	23.2141
rs7311004	C	T	0.0617522	0.0136438	12	53260710	14306	20.4849
rs7572229	A	G	-0.066273	0.0132736	2	72235444	14306	24.9285
rs78383039	T	C	-0.146315	0.0297119	2	178954708	14306	24.2503
rs8039785	G	T	-0.0618345	0.0133	15	67316307	14306	21.6152
rs823424	G	A	-0.0713448	0.0156958	8	16674526	14306	20.6613
rs12618201	A	G	0.0641657	0.0138202	2	174436533	14306	21.5564
rs1264476	G	T	-0.0767335	0.0166041	8	102434276	14306	21.357
rs56069061	G	A	-0.111306	0.0230694	3	168339417	14306	23.279
rs56157888	A	C	0.0954864	0.0193976	4	183252836	14306	24.2319
rs74540770	G	A	-0.121014	0.0258621	3	186553389	14306	21.8949
rs75882962	T	C	0.0968661	0.0190575	12	53098742	14306	25.8352
rs7982713	G	A	0.0726921	0.0163201	13	71376322	14306	19.8394
rs111509883	T	C	0.171131	0.0347624	19	639161	14306	24.2347
rs11685699	C	T	-0.141357	0.0295665	2	11232685	14306	22.8578
rs117271932	A	G	0.208089	0.0440393	22	44236460	14306	22.3263
rs12648235	T	C	0.0785902	0.0177676	4	161115744	14306	19.565
rs1304512	G	A	0.0761593	0.0165885	5	63736025	14306	21.0781
rs2104588	C	T	-0.105558	0.023773	10	12497581	14306	19.7158
rs2495052	A	G	0.0838978	0.0188523	1	14161251	14306	19.8049
rs2683313	G	A	0.0724576	0.0151603	8	19115604	14306	22.843
rs4968431	G	T	0.0640113	0.0144162	17	59421778	14306	19.7157
rs7237249	C	T	-0.0823764	0.0182126	18	71992502	14306	20.4579
rs72815774	T	C	-0.176186	0.0393068	2	91954502	14306	20.0913
rs746764	T	C	-0.0915771	0.0193245	20	21470713	14306	22.4573
rs7976209	T	C	-0.0870786	0.0197951	12	1794470	14306	19.3512
rs9428102	A	G	-0.0778845	0.0176068	1	118852817	14306	19.5678
rs9613013	G	A	0.0917591	0.0202697	22	26152738	14306	20.4929
rs12501673	A	G	0.116395	0.0262253	4	163830516	14306	19.6983
rs17032291	T	C	-0.169579	0.0368251	4	155865671	14306	21.2059
rs17582787	A	G	-0.157739	0.0339924	4	149562638	14306	21.5335
rs2074881	T	C	-0.142236	0.032391	19	1970021	14306	19.2828
rs2900503	T	G	0.172329	0.0326671	9	112657543	14306	27.8289
rs2998141	C	T	0.136346	0.0293073	10	135010198	14306	21.6438
rs4270579	A	G	0.118021	0.0271041	4	84698188	14306	18.9604
rs4717843	G	T	-0.119376	0.0260548	7	73334987	14306	20.9922
rs7712231	A	G	0.156284	0.0350462	5	31406285	14306	19.886
rs80309088	G	A	0.17405	0.0383423	6	165668732	14306	20.6059
rs9887954	G	A	-0.114849	0.0249013	1	164800873	14306	21.2721
rs6082461	C	A	-0.0586425	0.0131004	20	2210530	14306	20.0381
rs7137760	C	T	0.050797	0.0112182	12	10702414	14306	20.5036
rs74303178	T	C	0.0532742	0.0119274	8	14697544	14306	19.95
rs78191726	T	C	0.0944998	0.0210206	6	67655320	14306	20.2102
rs918449	G	A	0.0950908	0.0197177	19	34371198	14306	23.2576
rs9522712	T	C	0.0699728	0.0154939	13	90441578	14306	20.3956
rs9809789	C	T	-0.0717454	0.0159673	3	29179983	14306	20.1895
rs10916131	C	T	-0.069333	0.0146753	1	227563126	14306	22.3206
rs10927423	C	A	-0.0713617	0.0147712	1	14732458	14306	23.3399
rs10964441	G	A	-0.14906	0.034486	9	20131746	14306	18.6826
rs113147300	A	G	-0.075842	0.0164562	9	114066670	14306	21.2403
rs11607472	A	G	-0.0780229	0.0176325	11	43344751	14306	19.5802
rs116974815	C	A	-0.189731	0.0396566	11	111712942	14306	22.89
rs11750293	G	T	-0.0578304	0.0120512	5	123822114	14306	23.0278
rs12463378	A	G	-0.0522061	0.0112086	19	54475808	14306	21.694
rs15256	C	T	0.0732376	0.016834	10	73820548	14306	18.9275
rs55793120	T	C	0.137396	0.027414	12	47384118	14306	25.1191
rs57079348	T	G	-0.0765729	0.0172819	13	87920450	14306	19.6321
rs6542556	G	A	-0.050974	0.011406	2	120757853	14306	19.9724
rs6793778	T	C	0.0558706	0.0125258	3	24045453	14306	19.8955
rs7120052	A	C	0.0624796	0.0135523	11	86335459	14306	21.2545
rs7155595	C	A	0.0569929	0.0116986	14	77502546	14306	23.7342
rs7249614	G	A	0.0492778	0.0110807	19	43637890	14306	19.7774
rs76847269	A	G	0.163508	0.0356151	5	141014951	14306	21.077
rs77564310	A	C	-0.0713093	0.0140855	15	80713184	14306	25.63
rs882348	A	G	-0.0799946	0.0178618	4	23325040	14306	20.0572
rs10904297	A	G	-0.167804	0.0389812	10	4639762	14306	18.5308
rs10967781	C	A	0.0507994	0.0113322	9	27225258	14306	20.095
rs12434631	A	G	0.074697	0.0153401	14	26130404	14306	23.711
rs1475330	C	T	-0.0523492	0.01182	6	67262102	14306	19.6149
rs35866622	T	C	-0.0612024	0.0109421	19	49218060	14306	31.285
rs4073731	T	C	0.0651948	0.0142221	11	132663147	14306	21.0135
rs77034621	T	G	-0.151553	0.0335878	8	76769843	14306	20.3594
rs113379006	T	C	-0.162759	0.0357025	3	42008186	14306	20.7823
rs13417181	T	C	0.166509	0.0337521	2	174308394	14306	24.3374
rs2016057	C	A	0.125878	0.0256153	15	52105282	14306	24.1491
rs2187447	A	C	0.243457	0.0527695	11	79332972	14306	21.2852
rs2371572	A	C	0.127349	0.0250862	2	213214174	14306	25.7704
rs41816	A	G	0.132201	0.0291087	7	106250164	14306	20.6264
rs4600608	G	A	0.137152	0.0301702	2	180278564	14306	20.6656
rs553697	C	T	0.153767	0.0339099	6	93730393	14306	20.5624
rs56203279	T	C	-0.124045	0.0269115	7	111501524	14306	21.2463
rs10409783	G	A	-0.0950828	0.0211239	19	4555786	14306	20.2608
rs12440440	A	G	0.0901934	0.0190582	15	34041896	14306	22.3968
rs16894137	C	T	-0.122792	0.0263047	8	96946291	14306	21.7908
rs35156985	T	C	-0.155709	0.0348085	7	99451715	14306	20.0104
rs4492265	G	A	0.0905757	0.0191658	7	13523683	14306	22.3342
rs8901	C	T	0.0934594	0.0186813	17	74267010	14306	25.0283
rs10065321	T	C	-0.0512828	0.0108105	5	141857415	14306	22.5036
rs10497836	T	C	0.0524065	0.0118697	2	200288718	14306	19.4935
rs1667315	G	A	0.0485017	0.0107452	2	232408743	14306	20.3744
rs2114677	C	T	-0.104176	0.0230829	10	125472937	14306	20.3683
rs2171249	C	T	0.106744	0.0233213	6	153694029	14306	20.9499
rs3761728	G	T	0.0543458	0.0118866	4	48990885	14306	20.9034
rs4347804	G	A	-0.166063	0.0357483	2	218215847	14306	21.5792
rs6555306	C	T	0.0740777	0.0155463	5	4671383	14306	22.705
rs75158211	T	C	-0.072343	0.015933	19	29644694	14306	20.6157
rs76528319	G	T	-0.143279	0.0310662	5	117799448	14306	21.271
rs1145877	G	A	0.073548	0.0162413	6	82386821	14306	20.5069
rs11591622	T	G	-0.0688382	0.0151375	10	102520687	14306	20.68
rs13173038	A	G	-0.0718076	0.0151627	5	58499183	14306	22.4279
rs143438747	T	C	-0.145793	0.0306867	1	63278549	14306	22.5722
rs2050185	A	G	-0.0575138	0.0128766	6	147936781	14306	19.9499
rs2321387	G	A	-0.0592876	0.0124509	13	58689340	14306	22.6739
rs2613606	T	C	0.0556794	0.0124117	7	111285025	14306	20.1246
rs607327	T	C	-0.0578334	0.0129053	11	111695709	14306	20.0827
rs62501473	G	A	0.0694233	0.0149416	7	150126751	14306	21.5882
rs7499539	A	G	0.0617478	0.0130998	16	85038065	14306	22.2184
rs7638039	T	C	0.0645624	0.0143887	3	70588939	14306	20.1334
rs9350083	T	G	-0.0593069	0.0133929	6	18583878	14306	19.6093
rs1883097	C	T	0.226399	0.0454642	11	8938819	14306	24.7976
rs2569953	C	A	0.0775591	0.0174641	3	144148905	14306	19.723
rs2872237	A	C	0.0814505	0.0175943	19	17026940	14306	21.4311
rs58405430	G	T	0.134617	0.0301177	11	20621043	14306	19.9782
rs7184125	T	C	0.091256	0.0205493	16	15920394	14306	19.721

## Sheet: order
SNP	effect_allele	other_allele	beta	se	chr	pos	samplesize	F
rs2889192	T	G	-0.0884052	0.0194997	9	76394568	14306	20.5542
rs34583783	G	T	0.123688	0.0264254	6	67207371	14306	21.9085
rs35011108	A	G	0.241546	0.0503803	6	133007480	14306	22.9868
rs4073240	G	A	0.074973	0.0164672	6	169224781	14306	20.7286
rs10233278	T	C	-0.116319	0.0248527	7	117496144	14306	21.9056
rs10410917	C	T	-0.11471	0.0250025	19	14970441	14306	21.0492
rs11034576	A	G	0.205765	0.0453311	11	38085711	14306	20.604
rs11207728	A	G	0.14455	0.0316912	1	61827534	14306	20.8046
rs11844714	A	G	-0.143245	0.0320272	14	49001226	14306	20.0042
rs1287018	G	A	0.141125	0.0319309	20	5826474	14306	19.5337
rs4617108	G	A	-0.248861	0.0525929	7	49423832	14306	22.3903
rs74420793	A	G	-0.164413	0.0353763	4	127766709	14306	21.5997
rs11146701	A	G	0.0473596	0.010541	10	39062269	14306	20.1861
rs17343978	A	C	-0.0552057	0.0120278	22	27433885	14306	21.0666
rs2032750	C	T	0.0508393	0.0106807	2	53831026	14306	22.6569
rs4146051	G	A	0.107377	0.0245661	2	213189994	14306	19.1051
rs4916508	A	G	0.0466729	0.0105312	3	195936789	14306	19.6415
rs55773148	G	A	-0.121514	0.0236759	13	70523029	14306	26.3414
rs62531359	T	G	0.0655728	0.0149891	8	70916181	14306	19.138
rs62575403	C	T	0.140055	0.0311128	9	136493820	14306	20.2637
rs72706335	T	C	-0.22241	0.0493458	1	157495438	14306	20.3146
rs73975615	G	A	-0.207018	0.0442633	17	6461200	14306	21.874
rs7631304	G	A	-0.0645771	0.0132957	3	89339527	14306	23.5904
rs79585701	A	C	0.0646823	0.0149628	8	13110185	14306	18.6872
rs929878	T	C	0.0548532	0.012153	16	74290641	14306	20.3722
rs10831953	G	A	0.0537537	0.0123746	11	13098051	14306	18.8692
rs12446429	T	C	0.0810099	0.019073	16	898055	14306	18.0401
rs13020688	G	A	0.0584045	0.0122081	2	192878532	14306	22.8874
rs182549	T	C	-0.11707	0.0126703	2	136616754	14306	85.3724
rs4957061	T	C	0.0569873	0.0116907	5	521096	14306	23.7616
rs540489	T	G	-0.0632518	0.013817	17	72897722	14306	20.9565
rs55888705	A	G	0.053673	0.0120586	4	1517826	14306	19.8115
rs6899771	A	G	-0.0914312	0.0202604	6	97406220	14306	20.3654
rs7174549	T	C	-0.0551726	0.0124655	15	92463303	14306	19.5897
rs7322849	T	C	0.110676	0.0200996	13	112859829	14306	30.3202
rs857444	C	T	0.0553965	0.0120669	6	14617591	14306	21.0753
rs1511453	A	G	0.0910999	0.0199479	4	23588462	14306	20.8565
rs1928341	G	A	-0.0507782	0.0110587	1	153240013	14306	21.0837
rs2321387	G	A	-0.0508514	0.0109588	13	58689340	14306	21.5318
rs2613606	T	C	0.0499561	0.0109264	7	111285025	14306	20.9037
rs4033856	T	C	-0.0833445	0.0167489	4	45642485	14306	24.7617
rs6087811	T	G	-0.101587	0.0198817	20	30596130	14306	26.1077
rs62191117	A	G	0.0679995	0.0132471	2	239900775	14306	26.3493
rs62395635	T	C	0.109911	0.0236375	5	173497796	14306	21.6212
rs75242906	C	T	-0.120974	0.0281273	15	56786407	14306	18.4981
rs7638039	T	C	0.0580987	0.012673	3	70588939	14306	21.0172
rs10774377	G	A	-0.0523003	0.0113859	12	5942519	14306	21.0996
rs112334273	G	A	0.0639383	0.0127404	21	40703251	14306	25.1858
rs13105690	C	T	0.0527441	0.011818	4	7420184	14306	19.9186
rs13179700	C	T	-0.0510953	0.0109569	5	149077788	14306	21.7464
rs1842454	G	A	-0.0543676	0.012734	5	105060362	14306	18.2285
rs2273429	A	G	-0.0726191	0.0153105	14	52494072	14306	22.4969
rs290772	G	A	0.084254	0.0196297	2	102126220	14306	18.4227
rs6442336	T	C	0.0547729	0.0124169	3	12870886	14306	19.4583
rs6814436	C	T	-0.0741858	0.0150814	4	161507301	14306	24.1968
rs6815608	C	T	-0.104089	0.0210883	4	152131744	14306	24.3628
rs72738886	T	C	0.0865333	0.0190392	5	35770550	14306	20.6571
rs72915163	T	C	-0.0580246	0.0120558	18	48792829	14306	23.165
rs992074	T	C	-0.255441	0.0508788	21	18567802	14306	25.2062
rs11250875	T	C	0.06075	0.0130939	10	1922731	14306	21.5256
rs11656361	A	C	0.0773006	0.017553	17	8121332	14306	19.3938
rs12974142	G	A	0.0789796	0.0177205	19	52895166	14306	19.8645
rs13307134	T	C	-0.0565686	0.0126265	7	105084680	14306	20.0717
rs1397793	A	G	0.0498855	0.0112446	5	90471451	14306	19.6816
rs1816223	G	A	0.0586265	0.0129006	12	11494021	14306	20.6523
rs240104	T	C	-0.0603429	0.0126849	1	176571431	14306	22.6297
rs2442778	A	G	0.116408	0.0258545	3	11654412	14306	20.2718
rs3025411	A	G	0.0926543	0.0209468	9	136512906	14306	19.5657
rs34739816	G	T	0.0965017	0.0207666	17	37376685	14306	21.5943
rs67561917	A	G	-0.0714367	0.0154113	20	62072077	14306	21.4864
rs719099	A	G	0.0778402	0.0155815	10	65799217	14306	24.9568
rs8010111	A	G	0.103377	0.0229286	14	39660509	14306	20.3279
rs11599763	C	T	0.0554862	0.0117486	10	11855599	14306	22.3048
rs17791387	A	G	-0.0727501	0.0154369	9	81834426	14306	22.2099
rs186073	T	C	0.0529219	0.0118542	3	31133401	14306	19.9309
rs2838334	G	A	0.0569024	0.0124223	21	45064961	14306	20.9825
rs3935584	C	T	-0.0524466	0.0115749	2	233929283	14306	20.5305
rs4506934	C	T	-0.0953383	0.0201367	17	2856662	14306	22.416
rs6058181	C	T	0.0836765	0.0166098	20	33694801	14306	25.3792
rs62020470	A	G	-0.0573633	0.0129462	15	96161065	14306	19.6329
rs72647048	T	C	-0.0772459	0.0170876	8	57865378	14306	20.4357
rs9928243	C	A	-0.0544713	0.0117811	16	71541641	14306	21.3778
rs11026530	T	C	0.0822408	0.0186379	11	22379097	14306	19.4707
rs2374342	C	A	0.0582927	0.0126195	2	42133542	14306	21.3375
rs35673018	G	A	0.0899642	0.0202934	16	54327745	14306	19.653
rs504442	T	G	0.084159	0.0189479	18	55145547	14306	19.7278
rs62210023	A	G	0.0606754	0.0130125	20	55340092	14306	21.7422
rs78143293	A	G	-0.0848521	0.0170415	18	57672335	14306	24.7919
rs79757635	C	A	0.0758597	0.0171286	13	110840418	14306	19.6146
rs1074800	G	A	-0.0492438	0.010887	5	3002546	14306	20.4591
rs10781552	C	T	-0.0552212	0.0116074	10	133897233	14306	22.633
rs17530232	A	G	0.10305	0.0224648	13	40385457	14306	21.0422
rs1884466	C	T	-0.0475363	0.0106939	1	64139196	14306	19.7596
rs2300774	A	G	-0.0524152	0.0106784	3	195793712	14306	24.0936
rs290833	T	G	-0.0497374	0.0111376	1	97457427	14306	19.9427
rs35161940	T	C	-0.0806041	0.0167641	17	70327224	14306	23.1182
rs4078432	T	C	0.0608929	0.0133764	14	48997206	14306	20.7231
rs56970041	T	G	0.0724145	0.0164471	14	80357610	14306	19.3853
rs62504403	C	T	0.0681159	0.0127883	8	38803551	14306	28.3708
rs7234058	T	C	-0.0945759	0.0194091	18	5830507	14306	23.7438
rs7826267	G	T	0.0839071	0.0199131	8	2954952	14306	17.755
rs8003149	C	T	0.0538798	0.0116888	14	56156504	14306	21.2477
rs11150282	T	C	0.098235	0.0197127	16	80493705	14306	24.8336
rs113884518	T	C	-0.20591	0.0455376	9	24648997	14306	20.4463
rs28678345	T	C	0.213083	0.0471377	17	53906328	14306	20.4344
rs367480	A	G	0.0841649	0.0185948	11	2937631	14306	20.487
rs4129395	G	A	0.0904264	0.0185253	9	115975389	14306	23.8265
rs789069	A	C	-0.10413	0.0234459	18	1008278	14306	19.725
rs79790072	T	C	0.226103	0.0488017	15	100747683	14306	21.4656
rs8028558	A	G	0.08346	0.0188504	15	62055753	14306	19.6027
rs9864379	T	C	-0.160521	0.0292752	3	14306949	14306	30.0652
rs11110282	A	G	-0.10239	0.0217849	12	100585559	14306	22.0904
rs11627423	C	A	0.0499263	0.0109744	14	33200623	14306	20.6965
rs11730038	G	A	-0.0605384	0.0129052	4	98049499	14306	22.0056
rs12797734	T	C	0.0571279	0.0127113	11	8332350	14306	20.1984
rs1595463	C	A	0.0479749	0.0108801	2	231723657	14306	19.443
rs2370083	G	T	-0.08054	0.0180992	14	97526750	14306	19.8018
rs2952251	G	A	0.0629317	0.0124177	8	10143164	14306	25.6836
rs34989881	A	G	0.113479	0.0246452	19	51959855	14306	21.2015
rs35344081	G	A	0.0642442	0.0127358	16	991253	14306	25.4458
rs4028634	C	T	-0.0532915	0.01101	17	40835649	14306	23.4283
rs57872228	C	T	-0.0688415	0.0146994	1	200418805	14306	21.9332
rs74663707	C	T	0.0982594	0.0224613	3	184371224	14306	19.1372
rs77558518	A	G	-0.106466	0.0223484	5	174173171	14306	22.6949
rs78938557	T	C	0.10553	0.0233581	7	36349586	14306	20.4116
rs9581006	T	C	-0.22583	0.0469228	13	24973509	14306	23.163
rs10202904	G	T	0.121754	0.0235357	2	125440268	14306	26.7616
rs10424197	A	G	0.111274	0.0247517	19	46439321	14306	20.2105
rs4257531	G	A	0.164498	0.0364959	3	2086167	14306	20.3158
rs6508769	C	T	-0.153519	0.0344519	19	28827760	14306	19.8563
rs6776814	T	C	-0.199566	0.0411825	3	15053083	14306	23.4827
rs73068003	G	T	-0.15814	0.0351803	7	10773932	14306	20.2062
rs73457410	A	G	0.21534	0.0436695	13	41956181	14306	24.316
rs75208022	C	T	-0.227245	0.048763	12	21338861	14306	21.7174
rs894996	C	A	0.216999	0.0449076	4	104418307	14306	23.3494
rs11779863	G	A	-0.0772768	0.0172171	8	15406830	14306	20.1455
rs12566890	T	G	-0.103134	0.0241775	1	61850864	14306	18.1962
rs13100746	C	T	0.0638979	0.0142685	3	165846506	14306	20.0547
rs17235252	T	C	-0.122002	0.0255463	7	82536037	14306	22.8075
rs3932485	C	T	0.0626209	0.0141623	3	184193482	14306	19.5511
rs515984	C	T	0.0875451	0.0190685	10	3521459	14306	21.0781
rs638542	A	G	0.070592	0.0157049	1	109845252	14306	20.2042
rs74603314	T	C	0.230767	0.0489701	14	46519718	14306	22.2068
rs7706512	A	G	-0.0657351	0.0138979	5	17443654	14306	22.3716
rs7801843	A	G	-0.0869495	0.0194509	7	4105705	14306	19.9827
rs7853673	A	G	0.0624389	0.0139833	9	116711241	14306	19.9384
rs949341	A	G	-0.0656602	0.0147216	11	112386785	14306	19.8927
rs11251024	G	A	0.104201	0.0206737	10	2095726	14306	25.4043
rs11606187	A	G	-0.154539	0.0326288	11	91589600	14306	22.4323
rs13385922	T	C	0.0929494	0.0201348	2	234081324	14306	21.3107
rs166849	A	G	-0.0911053	0.0202239	2	200778866	14306	20.2935
rs2172426	T	C	0.10212	0.0198947	8	18229020	14306	26.3479
rs267959	G	A	-0.0988612	0.0209676	5	10737802	14306	22.2308
rs4383094	C	T	-0.149188	0.0320662	15	81694972	14306	21.6458
rs60775321	T	C	-0.0962425	0.0213842	15	97318671	14306	20.2557
rs72671304	T	C	0.172322	0.0370028	14	39425971	14306	21.6876
rs7911787	G	T	-0.223071	0.0470232	10	98619568	14306	22.5041
rs8126061	T	C	-0.159135	0.0351904	20	3405239	14306	20.4495
rs9542068	T	C	0.0990709	0.0218149	13	70306831	14306	20.6246
rs10965428	C	A	-0.119902	0.0258219	9	22718481	14306	21.5614
rs111582866	G	A	-0.113957	0.0256403	16	48742489	14306	19.7531
rs12050685	A	G	-0.0670948	0.015239	15	73477482	14306	19.385
rs16970009	A	G	0.187381	0.0429572	17	32862601	14306	19.0274
rs4822728	T	C	0.0685479	0.0149032	22	26891808	14306	21.1558
rs6972479	A	G	-0.0781862	0.0175366	7	116918060	14306	19.8779
rs72756943	G	A	0.13988	0.0303029	5	26531908	14306	21.308
rs73139353	A	C	-0.222573	0.0484634	3	97972214	14306	21.092
rs76022354	C	T	0.24289	0.0500406	10	94306385	14306	23.5599
rs78909003	T	C	-0.241159	0.0498372	9	105650242	14306	23.4153
rs9382510	C	T	-0.0881865	0.0169965	6	55448491	14306	26.9206
rs9895850	T	C	-0.176406	0.041017	17	64535013	14306	18.4969
rs9938097	C	T	0.0710386	0.0158024	16	84977389	14306	20.2089
rs1035406	G	A	-0.114725	0.0247994	5	119372737	14306	21.401
rs11591293	G	T	0.0722755	0.0158186	10	113419797	14306	20.8759
rs11630875	T	C	0.0945198	0.0202139	15	61775734	14306	21.8648
rs13336560	C	T	-0.0695313	0.0157065	16	88554243	14306	19.5976
rs1549633	A	C	0.0996735	0.0216667	5	27945645	14306	21.1628
rs3730086	A	G	0.0800354	0.0178737	5	67577051	14306	20.051
rs3754624	C	T	0.094128	0.0198389	2	225633812	14306	22.5114
rs4278423	T	C	0.105215	0.0233778	10	2670553	14306	20.2557
rs55876211	C	T	-0.0865002	0.0195197	3	84471266	14306	19.6376
rs61933850	G	A	0.164663	0.0360285	12	73139398	14306	20.8881
rs7001029	C	T	0.120726	0.0260989	8	131958403	14306	21.3972
rs76784716	A	G	0.136039	0.0284399	2	169033340	14306	22.8808
rs77304857	C	A	-0.0997433	0.0222165	4	134248015	14306	20.1565
rs9813022	A	G	-0.0830794	0.0162642	3	13726736	14306	26.0928
rs1135612	G	A	0.0529785	0.0119177	7	75609677	14306	19.7613
rs13086907	G	A	0.0625312	0.0131735	3	142135117	14306	22.5316
rs1643968	T	C	-0.0565284	0.0112298	5	165266628	14306	25.339
rs1649999	A	G	0.0748989	0.0166458	10	80086072	14306	20.2461
rs2834062	A	G	0.0489057	0.0108842	21	34377485	14306	20.1895
rs4463806	C	T	0.0543966	0.0129365	10	115597993	14306	17.6811
rs4722181	T	G	0.0501306	0.0105798	7	22817571	14306	22.4518
rs60274479	T	C	-0.0659623	0.0134137	16	21249925	14306	24.1821
rs61249479	A	C	0.0777075	0.0168628	9	124912908	14306	21.2357
rs71405394	G	A	-0.114178	0.02405	15	101245088	14306	22.539
rs73232831	G	A	-0.151829	0.0314932	4	17413426	14306	23.2421
rs9423647	G	A	0.047817	0.0105282	10	5579818	14306	20.628
rs111862613	T	C	0.090699	0.0196746	12	130309670	14306	21.2517
rs117107102	A	G	0.204683	0.0431572	18	49473635	14306	22.4935
rs11729256	T	C	0.0749798	0.0150177	4	95027272	14306	24.9277
rs12908520	G	A	0.0618926	0.0130946	15	97570657	14306	22.3405
rs2602429	T	C	-0.0746844	0.0156194	16	81063149	14306	22.8629
rs4242783	A	G	-0.0689292	0.0147693	10	5064327	14306	21.7814
rs4936098	G	A	-0.0648843	0.0135928	11	130280667	14306	22.7856
rs61779207	G	A	-0.0758309	0.0167762	1	41074472	14306	20.4317
rs74542928	T	C	0.112164	0.0236422	4	100544188	14306	22.5077
rs9349825	A	G	-0.0704036	0.0147128	6	56341481	14306	22.8981
rs941682	G	A	-0.0631436	0.0143767	20	31867840	14306	19.2904
rs1002941	A	G	-0.105025	0.0233484	15	101242690	14306	20.2335
rs11770843	C	T	0.109431	0.0234879	7	146795379	14306	21.7066
rs17114848	G	A	0.152377	0.0324332	15	25162535	14306	22.0729
rs2031282	A	G	0.122368	0.0270329	13	20687179	14306	20.4904
rs2825714	A	G	-0.13741	0.0289246	21	21023966	14306	22.5685
rs62570196	C	T	-0.21635	0.0439866	9	111086170	14306	24.1921
rs72640280	A	G	0.220207	0.0486196	1	11943792	14306	20.5135
rs77599476	A	G	0.230292	0.0480168	20	61394262	14306	23.0023

## Sheet: phylum
SNP	effect_allele	other_allele	beta	se	chr	pos	samplesize	F
rs11766971	C	T	-0.0476376	0.010646	7	155002747	14306	20.0229
rs12528285	C	T	0.0809469	0.0180784	6	92775210	14306	20.0484
rs13192624	T	C	-0.0522862	0.0117742	6	113129609	14306	19.7202
rs1397793	A	G	0.0521387	0.0111587	5	90471451	14306	21.832
rs4429415	C	T	0.0581908	0.0111343	2	213756191	14306	27.3138
rs55888705	A	G	0.0534221	0.0109975	4	1517826	14306	23.5968
rs6496870	C	T	-0.0510777	0.0113809	15	92467422	14306	20.1423
rs6743026	T	C	0.0589446	0.0134622	2	102249583	14306	19.1715
rs74037001	G	A	-0.0819391	0.0165334	14	23847194	14306	24.5617
rs75211493	G	A	0.0840786	0.0184739	19	5300465	14306	20.7135
rs7570971	A	C	0.086653	0.0113623	2	135837906	14306	58.1614
rs80124826	T	C	-0.124191	0.0278566	2	239936384	14306	19.8758
rs857444	C	T	0.0507315	0.0109885	6	14617591	14306	21.3147
rs9833771	C	T	-0.0490077	0.0106564	3	32362998	14306	21.1499
rs17343978	A	C	-0.0556041	0.0120272	22	27433885	14306	21.3739
rs2032750	C	T	0.0510857	0.0106804	2	53831026	14306	22.8783
rs62531359	T	G	0.0657788	0.0149886	8	70916181	14306	19.2597
rs62575403	C	T	0.145424	0.0311079	9	136493820	14306	21.854
rs6586324	T	C	0.0477792	0.0105437	21	43942135	14306	20.5349
rs72706335	T	C	-0.223193	0.0493382	1	157495438	14306	20.4642
rs73512608	G	A	-0.123117	0.0236743	13	70522683	14306	27.0447
rs73846128	A	G	-0.0664262	0.0133481	3	89340254	14306	24.7651
rs73975615	G	A	-0.207163	0.0442629	17	6461200	14306	21.9051
rs929878	T	C	0.0540001	0.0121526	16	74290641	14306	19.7447
rs12555298	G	A	0.0974327	0.0219351	9	110489551	14306	19.7301
rs2585223	T	C	0.111364	0.0247743	15	100880888	14306	20.2063
rs584122	T	C	0.151774	0.0326827	6	48288456	14306	21.5655
rs61972390	T	C	0.107346	0.0242469	13	100566758	14306	19.6001
rs7148504	T	G	-0.0800404	0.0176621	14	100168298	14306	20.5368
rs76531781	T	C	-0.231868	0.0493393	7	21647735	14306	22.0849
rs789068	G	A	-0.111385	0.0212922	18	1008239	14306	27.3661
rs9864379	T	C	-0.138933	0.0268045	3	14306949	14306	26.8655
rs10202904	G	T	0.115986	0.0230271	2	125440268	14306	25.3707
rs11022995	A	G	0.10373	0.0228889	11	13893667	14306	20.538
rs34928225	T	C	0.19977	0.0425421	6	146840876	14306	22.0507
rs45498998	G	A	-0.131882	0.029229	21	27368994	14306	20.3584
rs6064552	T	C	-0.123612	0.0275749	20	56042866	14306	20.0952
rs6508769	C	T	-0.150529	0.0337091	19	28827760	14306	19.941
rs7015093	G	A	-0.118111	0.0264389	8	58018853	14306	19.9569
rs76029318	T	C	0.214866	0.0438442	13	41963791	14306	24.0166
rs7635189	A	G	-0.119983	0.0259356	3	15591607	14306	21.4016
rs77658038	A	C	-0.160157	0.0340856	6	16284785	14306	22.0775
rs894996	C	A	0.203577	0.0440033	4	104418307	14306	21.4036
rs112334273	G	A	0.0627459	0.0127415	21	40703251	14306	24.251
rs2273429	A	G	-0.0702112	0.0153063	14	52494072	14306	21.0413
rs2332027	A	G	0.0482656	0.0104823	4	171672038	14306	21.2013
rs2547978	G	A	-0.0465802	0.0105075	5	98020298	14306	19.6519
rs3792064	G	A	0.0897349	0.0182532	2	231678413	14306	24.1682
rs3852931	T	C	0.0482086	0.0105	20	54087963	14306	21.08
rs4750583	G	A	-0.0616007	0.0137936	10	15054765	14306	19.9442
rs56199908	T	C	-0.186194	0.041051	9	2801371	14306	20.5723
rs6814436	C	T	-0.0680205	0.0150844	4	161507301	14306	20.334
rs6815608	C	T	-0.0935765	0.0210869	4	152131744	14306	19.6928
rs7247191	T	C	-0.0713033	0.0157424	19	22899585	14306	20.5153
rs72738886	T	C	0.0864609	0.0190398	5	35770550	14306	20.6212
rs72771021	C	T	-0.141357	0.0308303	10	13841631	14306	21.0222
rs8085381	A	G	-0.0647291	0.0146219	18	29328305	14306	19.5971
rs992074	T	C	-0.233491	0.050901	21	18567802	14306	21.042
rs1002941	A	G	-0.107661	0.0233382	15	101242690	14306	21.2805
rs11770843	C	T	0.111896	0.0234776	7	146795379	14306	22.7155
rs17114848	G	A	0.148972	0.0324162	15	25162535	14306	21.1196
rs2031282	A	G	0.120412	0.0270263	13	20687179	14306	19.8503
rs2825714	A	G	-0.138226	0.0289096	21	21023966	14306	22.861
rs60995569	T	G	-0.16062	0.0336806	10	53930085	14306	22.7426
rs62570196	C	T	-0.217203	0.0439621	9	111086170	14306	24.4104
rs72640280	A	G	0.220185	0.0485947	1	11943792	14306	20.5304
rs77599476	A	G	0.229981	0.0479918	20	61394262	14306	22.9641
rs10750258	C	A	0.0491248	0.010824	11	123997498	14306	20.598
rs11126162	T	C	-0.0770689	0.0187079	2	68086034	14306	16.971
rs11715072	G	A	-0.0519289	0.0115246	3	53720793	14306	20.3033
rs12150865	C	T	0.0511615	0.0106407	19	43505320	14306	23.1178
rs12467198	C	T	0.0498267	0.011138	2	124872681	14306	20.0129
rs2347697	G	T	0.0502281	0.0108968	7	134388240	14306	21.2469
rs2532663	A	G	0.125578	0.0258034	10	119247234	14306	23.685
rs3890996	G	T	0.0474614	0.0105645	22	20301800	14306	20.1829
rs4340090	C	T	-0.0668162	0.0153387	12	130331764	14306	18.9752
rs6707783	C	T	0.0849594	0.0187782	2	52053891	14306	20.4699
rs72771021	C	T	0.141726	0.0309242	10	13841631	14306	21.004
rs922773	C	T	-0.0803778	0.0157851	3	66318042	14306	25.9285
rs10108398	G	A	0.0769142	0.0153953	8	59440824	14306	24.9595
rs11890098	A	G	0.074438	0.0153389	2	157532549	14306	23.5505
rs12566890	T	G	-0.101147	0.0230978	1	61850864	14306	19.1763
rs17214486	C	A	0.06099	0.0135623	14	97159674	14306	20.2232
rs2464826	A	C	0.0944239	0.0211806	7	79490250	14306	19.8741
rs28537087	G	A	0.0820873	0.0188312	15	95309676	14306	19.0019
rs3768491	G	A	0.0681052	0.0149061	1	109965986	14306	20.8753
rs4885016	C	T	0.0819606	0.0181628	13	73170489	14306	20.3631
rs6043847	T	C	-0.114937	0.0248606	20	16259524	14306	21.3745
rs72901605	T	C	-0.0841852	0.0178119	11	47103877	14306	22.3383
rs74603314	T	C	0.221639	0.0462918	14	46519718	14306	22.9237
rs78169027	A	G	-0.108283	0.0237289	11	108439087	14306	20.8241
rs11252894	A	C	0.0784055	0.0162769	10	5073050	14306	23.2033
rs117107102	A	G	0.204283	0.0427565	18	49473635	14306	22.8276
rs11729256	T	C	0.0696984	0.0146953	4	95027272	14306	22.4951
rs12512971	A	C	0.171057	0.0398053	4	16548975	14306	18.4672
rs12908520	G	A	0.0594916	0.012823	15	97570657	14306	21.5244
rs2602429	T	C	-0.0764148	0.0153487	16	81063149	14306	24.7863
rs3995795	C	T	0.0610914	0.0138592	10	11389614	14306	19.4305
rs45598138	C	A	-0.143901	0.03054	1	55522083	14306	22.2019
rs61779207	G	A	-0.0755253	0.0164385	1	41074472	14306	21.1087
rs74542928	T	C	0.115994	0.0231324	4	100544188	14306	25.1437
rs76430504	T	C	-0.11753	0.025458	5	40438158	14306	21.3132
rs9349825	A	G	-0.0660243	0.0143911	6	56341481	14306	21.0484
