# Supplementary material for: The cause-and-effect relationship between gut microbiota abundance and carcinoid syndrome: a bidirectional Mendelian randomization study
Source: Front Microbiol. 2023 Dec 22;14:1291699. doi: 10.3389/fmicb.2023.1291699 (PMC10766758; doi:10.3389/fmicb.2023.1291699)
Supplement: Supplementary file 4 [file Table_2.XLS]

## Sheet: Sheet1
family	id.exposure	id.outcome	outcome	exposure	method	nsnp	pval	or	or_lci95	or_uci95
	ebi-a-GCST90016933	finn-b-E4_CARCISDR	Carcinoid syndrome || id:finn-b-E4_CARCISDR	|| id:ebi-a-GCST90016933	Inverse variance weighted	13	0.0401875	3.45715	1.05708	11.3066
	ebi-a-GCST90016933	finn-b-E4_CARCISDR	Carcinoid syndrome || id:finn-b-E4_CARCISDR	|| id:ebi-a-GCST90016933	MR Egger	13	0.872504	0.656635	0.0043413	99.318
	ebi-a-GCST90016933	finn-b-E4_CARCISDR	Carcinoid syndrome || id:finn-b-E4_CARCISDR	|| id:ebi-a-GCST90016933	Weighted median	13	0.126891	3.42672	0.704844	16.6596
	ebi-a-GCST90016933	finn-b-E4_CARCISDR	Carcinoid syndrome || id:finn-b-E4_CARCISDR	|| id:ebi-a-GCST90016933	Weighted mode	13	0.446914	3.09525	0.185191	51.7335
genus1	id.exposure	id.outcome	outcome	exposure	method	nsnp	pval	or	or_lci95	or_uci95
	ebi-a-GCST90016965	finn-b-E4_CARCISDR	Carcinoid syndrome || id:finn-b-E4_CARCISDR	|| id:ebi-a-GCST90016965	Inverse variance weighted	11	0.0175449	0.360562	0.155376	0.83671
	ebi-a-GCST90016965	finn-b-E4_CARCISDR	Carcinoid syndrome || id:finn-b-E4_CARCISDR	|| id:ebi-a-GCST90016965	MR Egger	11	0.367705	0.102479	0.000924538	11.3591
	ebi-a-GCST90016965	finn-b-E4_CARCISDR	Carcinoid syndrome || id:finn-b-E4_CARCISDR	|| id:ebi-a-GCST90016965	Weighted median	11	0.0885219	0.38156	0.125907	1.15632
	ebi-a-GCST90016965	finn-b-E4_CARCISDR	Carcinoid syndrome || id:finn-b-E4_CARCISDR	|| id:ebi-a-GCST90016965	Weighted mode	11	0.471714	0.499701	0.0811297	3.0778
	ebi-a-GCST90016992	finn-b-E4_CARCISDR	Carcinoid syndrome || id:finn-b-E4_CARCISDR	|| id:ebi-a-GCST90016992	Inverse variance weighted	6	0.0145516	4.24957	1.33138	13.564
	ebi-a-GCST90016992	finn-b-E4_CARCISDR	Carcinoid syndrome || id:finn-b-E4_CARCISDR	|| id:ebi-a-GCST90016992	MR Egger	6	0.457276	3.62652	0.168013	78.2774
	ebi-a-GCST90016992	finn-b-E4_CARCISDR	Carcinoid syndrome || id:finn-b-E4_CARCISDR	|| id:ebi-a-GCST90016992	Weighted median	6	0.102725	3.42615	0.780603	15.0378
	ebi-a-GCST90016992	finn-b-E4_CARCISDR	Carcinoid syndrome || id:finn-b-E4_CARCISDR	|| id:ebi-a-GCST90016992	Weighted mode	6	0.294568	2.98757	0.477924	18.6758
	ebi-a-GCST90017050	finn-b-E4_CARCISDR	Carcinoid syndrome || id:finn-b-E4_CARCISDR	|| id:ebi-a-GCST90017050	Inverse variance weighted	14	0.0178306	4.0116	1.27112	12.6604
	ebi-a-GCST90017050	finn-b-E4_CARCISDR	Carcinoid syndrome || id:finn-b-E4_CARCISDR	|| id:ebi-a-GCST90017050	MR Egger	14	0.498124	0.406131	0.032413	5.08877
	ebi-a-GCST90017050	finn-b-E4_CARCISDR	Carcinoid syndrome || id:finn-b-E4_CARCISDR	|| id:ebi-a-GCST90017050	Weighted median	14	0.410118	1.89154	0.415068	8.62009
	ebi-a-GCST90017050	finn-b-E4_CARCISDR	Carcinoid syndrome || id:finn-b-E4_CARCISDR	|| id:ebi-a-GCST90017050	Weighted mode	14	0.709667	1.51397	0.178848	12.816
genus2	id.exposure	id.outcome	outcome	exposure	method	nsnp	pval	or	or_lci95	or_uci95
	ebi-a-GCST90017088	finn-b-E4_CARCISDR	Carcinoid syndrome || id:finn-b-E4_CARCISDR	|| id:ebi-a-GCST90017088	Inverse variance weighted	6	0.0473339	3.70232	1.0155	13.498
	ebi-a-GCST90017088	finn-b-E4_CARCISDR	Carcinoid syndrome || id:finn-b-E4_CARCISDR	|| id:ebi-a-GCST90017088	MR Egger	6	0.616454	16.8568	0.00061997	458329
	ebi-a-GCST90017088	finn-b-E4_CARCISDR	Carcinoid syndrome || id:finn-b-E4_CARCISDR	|| id:ebi-a-GCST90017088	Weighted median	6	0.147209	3.22313	0.662171	15.6887
	ebi-a-GCST90017088	finn-b-E4_CARCISDR	Carcinoid syndrome || id:finn-b-E4_CARCISDR	|| id:ebi-a-GCST90017088	Weighted mode	6	0.348896	3.07938	0.364576	26.0098
genus3	id.exposure	id.outcome	outcome	exposure	method	nsnp	pval	or	or_lci95	or_uci95
	ebi-a-GCST90017014	finn-b-E4_CARCISDR	Carcinoid syndrome || id:finn-b-E4_CARCISDR	|| id:ebi-a-GCST90017014	Inverse variance weighted	11	0.0399856	2.23997	1.03756	4.83583
	ebi-a-GCST90017014	finn-b-E4_CARCISDR	Carcinoid syndrome || id:finn-b-E4_CARCISDR	|| id:ebi-a-GCST90017014	MR Egger	11	0.18538	4.97635	0.555123	44.61
	ebi-a-GCST90017014	finn-b-E4_CARCISDR	Carcinoid syndrome || id:finn-b-E4_CARCISDR	|| id:ebi-a-GCST90017014	Weighted median	11	0.185488	2.04969	0.708423	5.9304
	ebi-a-GCST90017014	finn-b-E4_CARCISDR	Carcinoid syndrome || id:finn-b-E4_CARCISDR	|| id:ebi-a-GCST90017014	Weighted mode	11	0.85713	0.838325	0.129072	5.44493
