# Supplementary material for: The cause-and-effect relationship between gut microbiota abundance and carcinoid syndrome: a bidirectional Mendelian randomization study
Source: Front Microbiol. 2023 Dec 22;14:1291699. doi: 10.3389/fmicb.2023.1291699 (PMC10766758; doi:10.3389/fmicb.2023.1291699)
Supplement: Supplementary file 5 [file Table_3.XLS]

## Sheet: Sheet1
	id.exposure	id.outcome	outcome	exposure	method	Q	Q_df	Q_pval
family	ebi-a-GCST90016933	finn-b-E4_CARCISDR	Carcinoid syndrome || id:finn-b-E4_CARCISDR	|| id:ebi-a-GCST90016933	Inverse variance weighted	7.34169	12	0.834232
	ebi-a-GCST90016933	finn-b-E4_CARCISDR	Carcinoid syndrome || id:finn-b-E4_CARCISDR	|| id:ebi-a-GCST90016933	MR Egger	6.89606	11	0.807437
genus1	ebi-a-GCST90016965	finn-b-E4_CARCISDR	Carcinoid syndrome || id:finn-b-E4_CARCISDR	|| id:ebi-a-GCST90016965	Inverse variance weighted	13.9816	10	0.173833
	ebi-a-GCST90016965	finn-b-E4_CARCISDR	Carcinoid syndrome || id:finn-b-E4_CARCISDR	|| id:ebi-a-GCST90016965	MR Egger	13.5538	9	0.139106
	ebi-a-GCST90016992	finn-b-E4_CARCISDR	Carcinoid syndrome || id:finn-b-E4_CARCISDR	|| id:ebi-a-GCST90016992	Inverse variance weighted	1.02176	5	0.960792
	ebi-a-GCST90016992	finn-b-E4_CARCISDR	Carcinoid syndrome || id:finn-b-E4_CARCISDR	|| id:ebi-a-GCST90016992	MR Egger	1.00982	4	0.908303
	ebi-a-GCST90017050	finn-b-E4_CARCISDR	Carcinoid syndrome || id:finn-b-E4_CARCISDR	|| id:ebi-a-GCST90017050	Inverse variance weighted	16.4817	13	0.224093
	ebi-a-GCST90017050	finn-b-E4_CARCISDR	Carcinoid syndrome || id:finn-b-E4_CARCISDR	|| id:ebi-a-GCST90017050	MR Egger	12.5187	12	0.404968
genus2	ebi-a-GCST90017088	finn-b-E4_CARCISDR	Carcinoid syndrome || id:finn-b-E4_CARCISDR	|| id:ebi-a-GCST90017088	Inverse variance weighted	0.965134	5	0.965329
	ebi-a-GCST90017088	finn-b-E4_CARCISDR	Carcinoid syndrome || id:finn-b-E4_CARCISDR	|| id:ebi-a-GCST90017088	MR Egger	0.879091	4	0.927541
genus3	ebi-a-GCST90017014	finn-b-E4_CARCISDR	Carcinoid syndrome || id:finn-b-E4_CARCISDR	|| id:ebi-a-GCST90017014	Inverse variance weighted	7.8958	10	0.639014
	ebi-a-GCST90017014	finn-b-E4_CARCISDR	Carcinoid syndrome || id:finn-b-E4_CARCISDR	|| id:ebi-a-GCST90017014	MR Egger	7.3155	9	0.604308
