# Supplementary material for: The cause-and-effect relationship between gut microbiota abundance and carcinoid syndrome: a bidirectional Mendelian randomization study
Source: Front Microbiol. 2023 Dec 22;14:1291699. doi: 10.3389/fmicb.2023.1291699 (PMC10766758; doi:10.3389/fmicb.2023.1291699)
Supplement: Supplementary file 6 [file Table_4.XLS]

## Sheet: Sheet1
	id.exposure	id.outcome	outcome	exposure	egger_intercept	se	pval
family	ebi-a-GCST90016933	finn-b-E4_CARCISDR	Carcinoid syndrome || id:finn-b-E4_CARCISDR	|| id:ebi-a-GCST90016933	0.122762	0.183898	0.518179
genus1	ebi-a-GCST90016965	finn-b-E4_CARCISDR	Carcinoid syndrome || id:finn-b-E4_CARCISDR	|| id:ebi-a-GCST90016965	0.141846	0.266144	0.606963
	ebi-a-GCST90016992	finn-b-E4_CARCISDR	Carcinoid syndrome || id:finn-b-E4_CARCISDR	|| id:ebi-a-GCST90016992	0.022331	0.204397	0.918263
	ebi-a-GCST90017050	finn-b-E4_CARCISDR	Carcinoid syndrome || id:finn-b-E4_CARCISDR	|| id:ebi-a-GCST90017050	0.215119	0.110372	0.0750532
genus2	ebi-a-GCST90017088	finn-b-E4_CARCISDR	Carcinoid syndrome || id:finn-b-E4_CARCISDR	|| id:ebi-a-GCST90017088	-0.11614	0.395936	0.783858
genus3	ebi-a-GCST90017014	finn-b-E4_CARCISDR	Carcinoid syndrome || id:finn-b-E4_CARCISDR	|| id:ebi-a-GCST90017014	-0.0931293	0.122253	0.465686
