# Supplementary material for: The cause-and-effect relationship between gut microbiota abundance and carcinoid syndrome: a bidirectional Mendelian randomization study
Source: Front Microbiol. 2023 Dec 22;14:1291699. doi: 10.3389/fmicb.2023.1291699 (PMC10766758; doi:10.3389/fmicb.2023.1291699)
Supplement: Supplementary file 7 [file Table_5.XLS]

## Sheet: Sheet1
		Exposure	MR Analysis	Causal Estimate	Sd	T-stat	P-value	lo_ci	up_ci	or	or_lci95	or_uci95
class	ebi-a-GCST90016933	beta.exposure	Raw	1.24045	0.472875	2.6232	0.0222532	0.31361	2.16728	3.45715	1.36836	8.73451
		beta.exposure	Outlier-corrected	NA	NA	NA	NA	NA	NA	NA	NA	NA
genus1	ebi-a-GCST90016965	beta.exposure	Raw	-1.02009	0.429497	-2.37509	0.0389378	-1.8619	-0.178278	0.360562	0.155376	0.83671
		beta.exposure	Outlier-corrected	NA	NA	NA	NA	NA	NA	NA	NA	NA
	ebi-a-GCST90016992	beta.exposure	Raw	1.44682	0.267681	5.40501	0.00293036	0.922163	1.97147	4.24957	2.51473	7.18124
		beta.exposure	Outlier-corrected	NA	NA	NA	NA	NA	NA	NA	NA	NA
	ebi-a-GCST90017050	beta.exposure	Raw	1.38919	0.586374	2.36912	0.0339919	0.239896	2.53848	4.0116	1.27112	12.6604
		beta.exposure	Outlier-corrected	NA	NA	NA	NA	NA	NA	NA	NA	NA
genus2	ebi-a-GCST90017088	beta.exposure	Raw	1.30896	0.289966	4.51419	0.00631652	0.740627	1.87729	3.70232	2.09725	6.53578
		beta.exposure	Outlier-corrected	NA	NA	NA	NA	NA	NA	NA	NA	NA
genus3	ebi-a-GCST90017014	beta.exposure	Raw	0.806461	0.348901	2.31143	0.0434016	0.122614	1.49031	2.23997	1.13045	4.43846
		beta.exposure	Outlier-corrected	NA	NA	NA	NA	NA	NA	NA	NA	NA
